# Supplementary material for: Simultaneous DNA and RNA Mapping of Somatic Mitochondrial Mutations across Diverse Human Cancers
Source: PLoS Genet. 2015 Jun 30;11(6):e1005333. doi: 10.1371/journal.pgen.1005333 (PMC4488357; doi:10.1371/journal.pgen.1005333)
Supplement: S1 Dataset — (XLSX) [file pgen.1005333.s007.xlsx]

## Sheet: Sheet1
Tumor barcode	Disease	Tumor UUID (WGS)	Normal UUID (WGS)	Tumor UUID (RNA-seq)
TCGA-CF-A3MF-01	BLCA	066b5025-1a70-4db4-bd98-964b8c9939c3	c878fe80-0a2e-43d2-ab62-1214fc34c282	ba7d499b-049b-4ba2-be02-e513f81d453e
TCGA-H4-A2HQ-01	BLCA	0d3d331c-a865-4ed2-8703-075e0a61501c	98bf2e5d-444d-43e0-b1ac-7ee699053fe5	b5700204-e49b-4c3d-8318-a4b694480fee
TCGA-C4-A0F7-01	BLCA	12800bfa-a034-4042-8e59-03f7dbd1b478	140a474a-8b92-48a5-b1ee-81e49782bc9c	8f915894-a329-48fc-a64b-695e462a3793
TCGA-FD-A3N5-01	BLCA	20e33f07-681e-4a7a-8764-fd17bf0fbf43	c6b00ff6-e405-49e7-80cd-3964fc3221dd	07dd2392-8d59-45f5-bae1-290184c85421
TCGA-DK-A1AE-01	BLCA	28821945-931e-4151-893d-f955882a6e70	593af649-e5c3-41a4-b02e-7b441b6490a1	122ec841-45fc-4a68-b69c-b9b91ddef8ae
TCGA-FD-A3N6-01	BLCA	2aae8471-bb09-406e-aa77-2f6e3ddf2308	25c5a60f-61fd-4177-a3b6-e47d26c1780b	11ad1d34-dee3-42f9-9b7d-13ba47c1d205
TCGA-CF-A27C-01	BLCA	2aafaa5c-f5c6-493c-b51a-9707d739b8ba	218ea522-6b61-43a5-b5e1-bfb6afa0a338	10ba899c-0ca5-49bd-b14f-366e2126f953
TCGA-BT-A3PH-01	BLCA	3972cca7-91dc-4a27-9608-17c35cc4eb48	b6c91d5a-d4a2-4147-a279-fd7bb9c828db	aa3607ba-1e1e-4099-8197-da680e69925f
TCGA-FT-A3EE-01	BLCA	4716a71d-624f-4588-8005-589c226410e0	9a2bc4e4-e700-4f90-b888-dad8d97beed4	6f777846-9da3-4986-8e69-91874dd719ab
TCGA-DK-A1A7-01	BLCA	48438bbe-3409-4c24-a616-5fbd1976bcbf	4fa2be0e-2789-43ab-9252-9142fa6a8b73	be7e0d7d-142e-4bf4-97b3-c9cc7c763687
TCGA-BT-A20Q-01	BLCA	4afe0dad-2080-4d17-844f-0c86be031952	4fca38ac-cba9-48a6-8fdc-d04e2226980b	ce2b27ab-3ea1-4e32-b3e5-f64d4666baf1
TCGA-DK-A1AG-01	BLCA	4d2df6dd-ac02-41a3-a00d-8d0f3873d212	821db16f-94b9-4246-a4bc-f9453bf2119d	d35e1f73-b215-4a57-aa2e-463124cd5d61
TCGA-DK-A1A6-01	BLCA	523327cb-574a-4be8-a76f-3edfa56636e4	17d4ede4-41e3-4ebe-9081-8bc49ab5661a	2772db65-145c-491d-b49f-fe37bbc2d90a
TCGA-DK-A1AA-01	BLCA	57ae00a5-bd20-4975-be9d-165557b9369d	3e5ad2b0-2633-4501-979e-9e986170b025	dc9ca6fa-4560-4d5b-887f-665c4fff81aa
TCGA-GD-A2C5-01	BLCA	5a1ebe5d-5436-4b3e-aa2e-51f5ce84193f	556cea63-34dd-4a32-b415-cf47e8b0cb5b	342ff523-e6ec-439a-bada-f8ae45907aa5
TCGA-BT-A20T-01	BLCA	a833602e-7ee7-442b-9bf9-f6489cd64ba2	67455c36-aa47-4cc4-8b6d-9a9012b616ed	f4288632-a94f-4777-a5d6-1a76b12abcc5
TCGA-BT-A2LA-01	BLCA	adcec9cf-9354-4432-b734-b4de2e366294	8e6e337b-b6ea-41a4-adf2-c1528616bdfb	5ca1a1e9-e308-4d90-ad82-a9adce2c1dde
TCGA-DK-A3IL-01	BLCA	af830047-822a-4dcc-88bc-68f7440a208d	13985b6b-d7b6-4efd-9c53-288f4d269a0c	5c2ab9dd-c1ed-4d57-b68d-56a7b52b80e0
TCGA-BT-A20V-01	BLCA	bd9f7681-6ed4-4f60-8db9-eb7ab0d4a7e7	c3ffa75b-de27-4cc6-b713-b32c51f5bee5	65e2deab-5ba3-4d8c-83a9-69b29e0e8e40
TCGA-DK-A1A5-01	BLCA	cee6c740-a965-42d3-a009-60fd09ccbd5d	4a2e93bd-7139-408b-b41c-83485e2dce8c	3efe62ae-179f-4e33-953f-45fd104a1caf
TCGA-BT-A20P-01	BLCA	d03a26d6-b3e4-4301-95e6-df28f01634f9	1834407e-34ba-44fa-81f8-b51fe842553f	d2673f0a-c3cc-48c8-b083-faae43b7bee1
TCGA-BL-A13J-01	BLCA	e8fec5b5-471d-46aa-bcaa-432e3763be53	2a1f418f-995a-4881-8908-233aa753ff7e	b6c3105f-77c6-4894-8743-9f76ea72d9ff
TCGA-BT-A3PJ-01	BLCA	f78b4954-8a49-4626-be74-755d5ec999e1	5c56e7c5-4c5b-4435-8a2b-77fcab52257b	0e53a110-3039-4099-861a-0ed98a92835b
TCGA-EW-A1PB-01	BRCA	022b1379-c033-4e17-9365-a7e366e1a6b6	269387d9-06f5-47df-a57e-39235645fa38	3db3d88b-e7a1-4024-a8a1-07e26d3d68f3
TCGA-A8-A09I-01	BRCA	02bdc978-abd0-41a0-8c0d-9b57790430ba	064feb9b-d754-4110-8854-747c3512957b	4ade6634-a4b4-4f1e-9c87-ffe21b944433
TCGA-B6-A0RU-01	BRCA	04d09fee-cfda-4d8a-80fe-9ad96d8fefb2	b43c9b79-be36-496a-8fa0-29ecdfa2d315	992f1d95-109c-4783-9392-c7587a539e8e
TCGA-A2-A3KC-01	BRCA	07a937e2-44cb-4c60-8975-a03006f9639a	4b4f9b02-0d1f-42e1-90da-4e805ae9fa7b	2d2358aa-e62e-4d38-bcb3-94faac6ad47b
TCGA-D8-A27H-01	BRCA	08182412-3255-4dc5-b767-03161d9fc148	98fd4b50-d684-4c8b-8400-a4f88e9eaec6	74925915-0801-448a-abb3-7ccc8e8ab278
TCGA-C8-A130-01	BRCA	0a1fe8b4-3496-4319-b239-b8104cab499f	2f580b69-5432-466f-b403-02d306088600	c7c70aca-370d-44ed-9610-3641b76fa5c2
TCGA-BH-A0BW-01	BRCA	0bc05048-9e45-4a8b-aa79-25b7d5b0c17e	2479421e-859f-4fe3-b32f-20d919e82726	c50a23a9-32d6-4aef-99e9-9b6d08fbbe41
TCGA-AR-A2LK-01	BRCA	0d5b5b1d-5338-4e96-a0d7-f1521fa95cdc	38c6b56f-3b06-46ea-be92-9acba8cf0a75	3f761da6-f76e-4c38-ad9a-2bd36ea80f43
TCGA-AO-A12H-01	BRCA	0d9f2c17-dfac-41d9-a258-003c1e480518	86568564-8463-4588-b43c-b4e205cf3cb6	5d268178-b1a6-4a70-ad04-0168a1d46206
TCGA-E2-A15K-06	BRCA	144dada2-1d8d-47fc-8307-31e64a25bd31	403e9d44-314c-4ee7-8c9b-fd6eeefa8adf	cf6f5e2a-ddae-4709-a35f-7d332d82e93a
TCGA-B6-A0RE-01	BRCA	15c6fc97-de2a-472c-9f20-3bca01462f66	7ff82d5b-8ad1-4da2-b6bf-f1c746609638	9da91059-89ed-406f-b11b-e67a113e87bc
TCGA-BH-A0EA-01	BRCA	1e2a4eee-1dc9-4195-8359-da95953d897e	5d1896e5-fd9b-48ab-854b-3b597a81bbc4	50462681-d1c3-4ff0-b2fe-fe2f875edf43
TCGA-AO-A0J4-01	BRCA	23c18105-3eaf-4de5-81f2-90593277fb81	dd416c92-2136-4685-b7c8-234944159dde	d0e6ec46-3ba5-4af6-8cde-542b5ad79913
TCGA-A8-A094-01	BRCA	267f1705-12bb-485e-9e72-bb616b24f059	57f31c04-ba0a-4aa6-82d7-2a8fe5a1319b	7539d2b0-ebe2-47c8-ba59-4d19bd6cd6f5
TCGA-A2-A3XX-01	BRCA	29555bb4-dc7e-4fd7-8c5f-ef28f0f3a539	17ba4146-78ba-4615-9b09-62c835bd6808	079d974a-6a6d-4933-87a1-13e11e37320d
TCGA-E2-A1LL-01	BRCA	29d28f0c-1c26-407a-92f9-b27c0c0601b3	34c7b276-0b4c-4c32-94e7-d2adff9bedd7	7148eabc-9882-485b-a84b-2168da4ed63a
TCGA-BH-A0DT-01	BRCA	2ba861be-44cf-4d68-80f1-186b34c48cda	4639f9ce-56a7-4eb7-b17e-09a55a44bee3	8f0ea36d-10e7-43bd-9083-ab7aade0c28c
TCGA-A7-A13D-01	BRCA	2cfe323e-a7c1-4d7c-8b49-dbb4df3ce0ed	b32e0cea-678c-47f5-8c03-c9c99955025c	3d52f17e-52ec-4f9f-adf7-80bc5c4f9cdd
TCGA-A2-A259-01	BRCA	2dde803b-eb4c-4219-a756-3fe25fad0a8a	778ebd16-9794-48bd-a2b0-79afcb5fea74	b7ac3072-96a1-4652-b694-ca5de7710941
TCGA-A2-A0D2-01	BRCA	31f2a349-cef3-4b8f-a230-623042459c9d	241b193b-6b61-4f45-afdf-f724aa788d46	da31c704-c194-4361-95cd-e0464d6ab8af
TCGA-E2-A1LK-01	BRCA	339f255c-553d-45af-87d7-dc160fd390e2	e95f539f-ed8d-47b6-be7c-9a13e89e89a6	7dca6ebc-753a-4560-ab06-8c0a7ddda302
TCGA-B6-A0WX-01	BRCA	353a27de-f667-4bf7-9d49-32b4f75bd452	4140ef27-e23a-4e5b-8cc0-02d97d44b74a	c2cbdca9-aa60-42b6-bacf-2a75edc63a23
TCGA-A2-A0EY-01	BRCA	35b97fc7-79ee-43ab-939f-c83e5a87d68e	3c879c6c-ea75-459f-8b88-44667106c64d	cd7b3747-0703-455f-9cb6-b02b9bf8ab00
TCGA-A8-A08S-01	BRCA	39191fee-e58e-4c66-87c7-7de3fff1d4dc	67e257c8-c564-4ec5-a116-ec6bfe215e71	6379ec28-62e1-494c-9eee-a8dc7dc27c46
TCGA-E2-A15E-06	BRCA	39ad557b-b9ca-4dc6-a3c7-eea8798e56e3	4544b1d3-bd47-4921-a049-7f4702b75f31	99d3cedc-1447-4c24-86ee-4656fd221662
TCGA-EW-A3U0-01	BRCA	3a171f98-25de-4210-8c43-08b76ad3d692	6efc9350-f8a4-4c38-a60a-8e21fbe4d30c	a28417d7-5915-4fd9-8c1d-3decff6f02aa
TCGA-A7-A0CE-01	BRCA	3b85b93f-b9f3-46da-8faa-63bae9903889	6afc404b-e6a0-4f6f-93e3-d9d24c8a7e95	01ece777-02ae-4657-b295-1943959f5e1e
TCGA-A2-A04Q-01	BRCA	3ef6e639-06d8-44ea-8216-fa5ddbf9c96e	60a6b4f5-bc45-4197-bb0d-385db742308e	e962d5e6-314c-450f-97b0-f5f25e8bcb3f
TCGA-E2-A109-01	BRCA	43fabc8a-85f6-424b-95ae-a622ef6c1c15	5a44dfa6-58b1-40db-b37f-fa8f16c97c94	9d5dfd9b-2725-4153-9de4-a274d3306493
TCGA-B6-A0RT-01	BRCA	46f30746-20e5-4159-bb2d-6393c536f2fe	a9cfaf7f-7d15-4701-873f-b6284c9ecf65	7f24d120-6f66-4588-9894-63f882932991
TCGA-B6-A0I2-01	BRCA	4701d486-d6a6-40ab-be32-53b9c2069992	98afd1a0-9101-45f6-9b15-5049b3bce7b4	ad4c031c-2b9a-4bf9-9447-81f4f29d3f92
TCGA-B6-A0I6-01	BRCA	4b7c5c51-36d4-45a4-ae4d-0e8154e4f0c6	be4e193a-0c7e-4f1f-bb1d-db374264155d	ef59992f-ef6c-4873-87c7-335c13bb78ef
TCGA-E9-A1NH-01	BRCA	4d8f5e7c-d7fc-4469-839f-3ea547bf871c	37cc3f26-7a81-47e8-b66d-4a7a0085c8b2	d6ee7330-3522-4d1f-b493-d36b50fb5f95
TCGA-AO-A124-01	BRCA	4e4fd519-4e5b-41f0-be68-f9ecc833e4bd	45840782-3434-45f4-be3b-b0d2ea92ec0b	60fc2539-920e-40b1-a728-afac289cbd24
TCGA-BH-A0E0-01	BRCA	5511ff03-895e-4800-a230-44ce0aaf71e6	217f91be-b9cf-4bea-9144-d805d64ee543	1231589e-c1f7-4281-b23d-c19db1d60122
TCGA-AN-A0G0-01	BRCA	56b35675-497a-4e88-b6da-ef3b6ded2154	0e7b8948-9007-450a-ac99-435372419b17	f48cd28b-368e-4de6-b051-1a48381b9866
TCGA-A7-A26G-01	BRCA	58b5d864-f885-48cb-88b7-031637a468c4	e2b7e9f3-e2db-4e89-b5e9-9cdc203499d9	de399eb3-5479-46e2-8e9d-cc870c4d9abd
TCGA-EW-A1PC-01	BRCA	58ce7cc4-e64c-43f5-b4f9-c12677f4f106	c35f6994-5e39-4905-bba2-d00d89ad0d0c	e4049f73-e7f7-4321-9df9-b0e8dbbabe9f
TCGA-EW-A1P8-01	BRCA	5f506c75-5657-4a22-9dbf-e6f6d75c18b9	47b69615-c0af-4e29-89af-9b2f3560efb5	9cb13393-46c8-4f4e-8a82-f791ca3eeb15
TCGA-BH-A18R-01	BRCA	5f5460e6-84e1-40a1-b96a-d8b8f378d280	c0f8b6f4-32f6-486d-8a12-a666b9af1103	a794392b-e8c9-4cee-b7fa-aec3b96f6c55
TCGA-E2-A15E-01	BRCA	64b55792-4810-49ec-bfd3-13c041d9049d	4544b1d3-bd47-4921-a049-7f4702b75f31	73b41e1e-56ed-47e4-8bf3-077be227480d
TCGA-BH-A0H0-01	BRCA	691cdac4-3120-4377-9655-25391398d92e	311ec0ec-d4a4-4d45-b6d8-f2c1dca1b611	a85abe50-4a7b-4c06-a593-ae4264d93bc0
TCGA-AO-A0J6-01	BRCA	6bc668cc-8e40-4708-9220-df135fc108d9	703cf898-fc2e-435d-9565-63614c8ed614	6e261d64-c20a-4d81-a37e-43338123ef8c
TCGA-BH-A1FC-01	BRCA	6c7c954f-ed03-4053-91ae-9832111c6922	0c6de04c-ff05-4a5f-beb2-23af602ed90b	59931f65-ec17-4e0c-8d67-58a44f81c83b
TCGA-A2-A3Y0-01	BRCA	6f5ac8e1-96f0-4baf-b7ab-77802f444485	4a7bb94c-f872-4385-9c45-cf43684c905e	d8c8ac7a-c116-4d3b-955a-476d9c73673d
TCGA-E2-A152-01	BRCA	6f7d23f9-ae54-4e1f-8a84-6f6679aff09b	7b3754e5-07c9-462a-8a2b-a10874da7565	1b2113a6-d237-4316-9705-1c7edf76b0f4
TCGA-A8-A08B-01	BRCA	734f4d36-312a-4dca-b627-f96cff88c09f	46b76580-ab31-4d29-9b6e-cb219d24f114	14502ddf-7933-4be1-9a9b-32fd132f328e
TCGA-AO-A03N-01	BRCA	758a7eb7-eb38-48b7-8896-d1502c76f4a0	8d55f01b-8dfe-4460-a1cc-9aa300b3cfd5	3cd9dc35-1d71-4646-904e-e90f20e82cb3
TCGA-A8-A092-01	BRCA	7622635e-10f4-4cff-a44e-3d63af2034a2	f669b2f8-01e3-40f7-9be0-769fd40d018e	66c59bdb-823a-4258-9615-b9b98974bce5
TCGA-A8-A07B-01	BRCA	76966014-9acd-4643-9d5a-b55836f5b4e9	6e729e43-e906-4767-812d-b31d537664f9	dbe34b62-3b12-401a-9908-7ffc7d18ab41
TCGA-AN-A0XR-01	BRCA	81503ba7-fd40-45ea-9e77-9bd0275efad7	d36cd7cd-08de-4106-964f-dda6b23bac30	61580f5a-5938-437d-910b-04541720bc31
TCGA-A8-A075-01	BRCA	8244953d-ebe8-4a88-a547-00185b4cb18a	22a130c7-fa78-4777-acde-baa79c8dcbe7	432c0e30-7fa0-4458-9782-9c589144193b
TCGA-E2-A14P-01	BRCA	85249aad-7e95-469a-bbe1-24b665040441	8e314d61-376b-4d8c-9c9d-8561b2fddfb1	c6f65c79-8d8b-4784-be80-64a69b4cc000
TCGA-E2-A1LG-01	BRCA	86778b7c-298d-491b-9296-34ad2973f53d	26a0f7a0-4361-4886-9260-0d142b76129e	06e17625-2cf7-4ba5-b47d-5fb1091a3c61
TCGA-A2-A25B-01	BRCA	89eaae39-e648-4e4e-b170-717609baa18e	003a4eb9-c647-4a9f-aebb-b29dff6d5645	fe7cbe2d-2e22-4ca4-aa8b-e1ae81d90ffe
TCGA-AR-A1AY-01	BRCA	8aae02db-d7ce-4cd1-9922-2d354f3518ec	dd5f934e-937a-4c21-b0cf-76b71d8028e2	366e1ef1-4909-460c-a1cf-4999c445cf11
TCGA-BH-A18U-01	BRCA	8b279d12-923e-4fd2-9286-433d9ffd0415	8c9b6dac-99cc-4375-a754-08d88cefa6fa	2b0acc47-842d-41f8-a631-3af0005c2ff0
TCGA-AQ-A04J-01	BRCA	912289ca-9b8c-4b62-8bc6-b280f47a5513	b82de11e-f66f-40c5-b4c6-912bc612162e	b5ce745f-ca69-4c5d-b5e5-29471efd7c42
TCGA-A1-A0SM-01	BRCA	93760b0d-0e2f-4f55-bd67-9e4a9c956dbd	8b94dc69-959c-4a01-b17d-4ce4912ecfad	d8543de2-670b-4e2b-9881-dc5ce07893f5
TCGA-AO-A0J2-01	BRCA	95f4764f-dff6-49aa-80dc-6d7b2b1c020a	a31098f6-069b-4e0f-bfa4-2436ed3f2c83	edb8e13c-b10e-4a43-afd7-6c70c86b6c3f
TCGA-AR-A24Z-01	BRCA	95fde0b0-601e-4181-95a6-b3034014b1ac	d990ac48-dd92-48eb-ad07-29f27b7249a2	b54dd3aa-2b15-436e-8bb6-65ab65ea7608
TCGA-A2-A0YG-01	BRCA	9627201d-6cd4-41c9-8249-36f69a7005ed	471f9500-1daa-45bd-8743-e8044f2a7f93	446f44f9-f00f-4a79-96c4-23ebc2734165
TCGA-BH-A0AV-01	BRCA	9700bf2c-e700-4a7a-ae0d-154fce501550	93367159-5797-4a9e-b658-a74750a347e8	1763262a-1ceb-4ed5-a589-36968e96b1e1
TCGA-A2-A0D4-01	BRCA	97c4edeb-05f8-45f2-a2b4-f4ff29471227	741527d2-6828-4b68-858e-96a03431a429	e33149ad-7364-4f58-9d6f-22707511f4d3
TCGA-D8-A27F-01	BRCA	9fdaaf43-a5b1-4b57-b3da-a5d5d00c4d55	c3eb8b5e-d2f6-4b75-9e92-0f719cac2e2d	b7021d28-750f-49cf-a536-85b6775a52bd
TCGA-C8-A12Q-01	BRCA	a0194549-6c93-4c7b-af3d-2c97f8c0879a	f385d668-76a0-4bcc-a221-4612288f8e42	b9570238-8066-4991-b1a3-097d199b3af0
TCGA-AN-A0AT-01	BRCA	a3efd151-d3c6-49da-9692-f0436e849d87	1f6de218-f294-4555-9a6c-04c6c4ed81ef	f888fc09-259f-42a1-b4fe-04403fcef6f8
TCGA-AC-A2BK-01	BRCA	a5bb0916-d7f4-4840-94eb-205dd369972e	4d594f8a-70ed-47ad-9383-0692b946b998	fc8d69b5-1b5a-47e9-b4e7-c0ced58673c6
TCGA-GM-A2DF-01	BRCA	a67f66e5-5e6f-4ca0-9464-6ddc103e8bc6	e30809d1-0292-436a-bb39-a9fa4222336a	d805f85f-6142-40df-8280-9fc07ddc8cb5
TCGA-B6-A0IQ-01	BRCA	a855f5eb-afcf-4254-a2c7-8a1b89579c30	f99f6932-8311-4297-bdf3-89b56d46e734	d86d4503-a3bf-4e11-a844-6132104c61dc
TCGA-BH-A0B9-01	BRCA	aecb928f-e9ad-4e71-85f3-53d35001f100	5f04c9c2-f741-44a1-909c-f25982f4c075	f7dd5447-a028-4a58-85dd-994b75fbf7eb
TCGA-B6-A0I1-01	BRCA	b2dded26-d31c-4274-9d74-57317f2b183e	3b61a905-aa50-4c9f-b9db-280fd9f49daa	4f6891dc-3b2b-453f-9173-cfcfb79cee6d
TCGA-EW-A1PH-01	BRCA	b6c859ea-87f2-4276-9343-2d5365373f7b	12e80eb4-6cc5-4ee8-8cf6-f8676ea4abd5	b94fb095-079f-4fe8-acca-182342aab1d2
TCGA-EW-A1J5-01	BRCA	bc29a8d7-54b5-4012-b6fc-4ba09c637628	285f164e-24f4-4bb5-8cf7-ae27f2b97d54	d9bcb72f-4e25-418a-90a8-4efbdf63ef74
TCGA-A8-A07I-01	BRCA	bcaded8b-e416-42be-978f-b2eae85194fc	2980bd39-5e30-4e15-8ed1-b5e0b0d680db	d14cf198-62fd-4787-9641-0b77d0c1ea99
TCGA-BH-A0WA-01	BRCA	bd267985-8d5e-41d0-b511-354642d1a6c0	385801ff-b732-4515-8c7d-ca2a71ee83e1	b25bc77d-cf07-4421-ab44-95e03b7fb71d
TCGA-A8-A08L-01	BRCA	bd595e18-dd12-432c-b72a-0bb9788a0817	c551843b-2222-497b-bb53-5a9142539367	f2be2f3f-43d5-435e-bd15-6056657c2205
TCGA-E2-A15H-01	BRCA	bf0b577b-9362-47f5-a2d9-c177f4f63faf	8962335a-b408-4e29-a2aa-2534f7939bcd	a9fde415-1397-4a49-9c8b-e7fed32bf9c1
TCGA-GI-A2C9-01	BRCA	bf9e4936-6222-42eb-aecd-2f15c6811b1a	8cfe9d6a-b412-47e8-8eee-e84b02f76c0a	8e3c0a5a-692d-4e52-863c-ab2a043483ad
TCGA-AO-A0JM-01	BRCA	c065719a-770e-4f87-b592-6c2035cd056a	e667d676-68ff-4d4d-b81c-e89739663d08	72237615-1ebe-455d-a6a7-f91a4da50733
TCGA-BH-A0B3-01	BRCA	c4c060a7-3b4c-4665-944f-e3ab9fcf9c48	658512a1-12bf-4fac-bba1-9cdd630add2a	e1b05966-36f1-420c-903b-102558b97df9
TCGA-GM-A3XL-01	BRCA	c8e7bbdb-6d87-445f-bf43-dbf88805b1ed	83ec6937-850a-4be7-9212-4dd20780b670	981ef671-f809-4a0f-9835-fd982eec007e
TCGA-AR-A0TX-01	BRCA	cebba3c0-3dbf-46c1-ad6f-190fad4bc451	03e8aa4f-c18e-422d-ac34-c8c0a66f6fae	95d7ed06-ab94-4920-b447-100335a5491d
TCGA-AR-A256-01	BRCA	d5115b50-b8bd-4ac4-9c94-4e344963f9b1	aa1232dd-5839-4b48-9b9d-b309c160d8e8	ea0add07-2cd7-4230-a37d-c621bec85b17
TCGA-A8-A09X-01	BRCA	d857a214-e446-4335-a73a-3ec0aacfe711	9a8c7c5b-d323-4293-8106-01b3bb7461ba	477027ec-7d7e-43e5-9a7a-dbf80830a787
TCGA-A2-A04X-01	BRCA	dc310a34-1cc4-41bd-8279-3e1997f7864b	dd5ea83d-2654-41cd-bc4e-675bb7e668a0	3945fe90-44f2-438a-a8e6-fb89b2003499
TCGA-A2-A04T-01	BRCA	e46e9b2f-1eb0-49c6-84fd-ebb4db64c4d8	49d40d69-bd53-4b70-b66a-a387ac81f5db	b2f5a279-accc-4241-968e-476465ee3156
TCGA-BH-A0DG-01	BRCA	e4ccbda6-c7b3-4bf4-be67-ffe4bf4b1b60	aeb582ed-4374-4de6-aa73-6b57508ccb2e	def974bb-4832-4cb5-b63e-b97efa2fb346
TCGA-E2-A14X-01	BRCA	e8e9e34b-c40e-4073-a712-f27dc35753a9	272b1a5b-c7fc-4aca-8f78-1d9b1012277f	ca9e54fe-9b22-4d88-83f4-0af418874545
TCGA-A2-A04P-01	BRCA	e9558238-abeb-45c3-9ca4-15b43d0ed6e2	3c565cf9-03ab-4113-a717-92fbf7af4260	47f36832-d3d3-4aa1-be69-dfea27808e6b
TCGA-C8-A12L-01	BRCA	ef8914fd-cb87-4380-86e2-2633ba876665	f8cc7a38-7725-4ef4-98a5-427cb116d9c3	713244f7-527f-489b-a6b3-d051cc240069
TCGA-A2-A0D1-01	BRCA	efb02c7f-55b1-42de-9b20-b1f6df91cf0b	22199b3d-c92b-4d22-a17c-665a358923c2	13043f5e-f25c-4274-a9b0-4a763c42e294
TCGA-A2-A0CM-01	BRCA	f0321110-d65e-43e0-8fd2-3c696b99da2e	24ef2a9e-e4e5-489c-86ab-d0ede0cc72a3	c7b1653a-487c-435a-a308-174bce76b71c
TCGA-AN-A04D-01	BRCA	f064cc30-9b22-47d5-9727-02f40a25e100	f3168c30-697b-430f-8483-7ab3e4b23ecf	aaff09c1-7c1f-4421-af06-694d615ac72f
TCGA-BH-A0H6-01	BRCA	f0fcbe5d-335f-4c5e-ab71-77ab26c4972d	0f1dc162-b5e1-4157-946f-672268786f91	d55649ed-2634-47d9-8480-51ef964a5743
TCGA-B6-A0IJ-01	BRCA	f1a30e11-8635-4e92-b127-74219bab4bcc	d1dda5ab-8b69-4570-a699-048c998c6081	5f26a8a9-f678-4a00-ab2e-55127476c538
TCGA-E2-A15K-01	BRCA	f289e8b7-68db-48b9-8dcc-1349269eb54b	403e9d44-314c-4ee7-8c9b-fd6eeefa8adf	2cec92cb-1c5e-45d5-92ed-5b9cba4dbeee
TCGA-E2-A156-01	BRCA	f4b566dc-ebec-4681-b427-b36b8c227378	bac6cc92-1965-4b1f-93f5-868fe97b6e18	cfcd7bb7-a9dd-4279-bce7-ef9cb4f8173a
TCGA-AO-A03L-01	BRCA	f8c314db-e175-4ded-a0f6-2733cdd2a67b	a2936dfc-a9b7-442c-ac4a-ec501778d1b4	2b7cee9b-2ab2-49f6-8c80-7e5ba9351a59
TCGA-A2-A0D0-01	BRCA	fa7f0b9f-2d7f-476e-a876-30474d87e46a	b981b3f4-b454-47c5-9660-ac6ca9cdf105	3e91ef09-3157-4a0e-aeb9-f2c9e14ca0f5
TCGA-AG-3727-01	CRC	02bf0d26-f948-4658-b871-748f6c488948	3185c99a-b8ff-46a6-bd0a-c78bf9ddb24a	e9e3068c-b5c9-47cc-a0c6-1359e82cfb5a
TCGA-A6-2683-01	CRC	12863f2c-7aa2-4371-bad7-b0976ba3cc18	0e36625c-8e03-4769-bae0-f9abdb71e740	a9c85b88-b562-4bac-a024-01c66a07e8ec
TCGA-AG-3885-01	CRC	146c97a5-69dd-4863-be0b-81b949bb957e	ee398c4d-c39b-4878-99f4-1513ee17aea2	a8fc9046-0897-4b22-a811-3eb025451d20
TCGA-AG-4015-01	CRC	23d655b7-668f-4272-a8d4-9fe0bdd54d4f	34498a3b-9e30-48b7-9f8e-0beb7aa8c41b	5e41da7a-628c-4291-b4b4-6e36205ebeaa
TCGA-AA-3555-01	CRC	2c26276b-dde6-4a42-b032-60949611d595	a2e60e30-0024-46b6-8a4d-1e8d748692d8	749ae979-65d7-41af-9f43-5e31520de5f4
TCGA-AA-A01S-01	CRC	3c77724b-772e-489b-a410-25f896d8620c	7f12750d-5bb8-41c8-b9b0-ddcce718ed49	0d97fa5e-8330-469b-b287-80a4bd881e95
TCGA-AG-3593-01	CRC	3c9eed3d-d06d-4a42-9d16-f709126a210d	e94d7730-bd15-401b-9207-7daae57168e6	9ee80518-0c9f-4d2e-acd0-70253ecc8fa1
TCGA-AA-3664-01	CRC	3d60f92e-5d4d-439e-aad8-f80cdeaae8e7	765cec98-9164-43bf-be0e-139778047a59	c6f9960e-3b93-4ced-bace-d24c08f4429a
TCGA-A6-2681-01	CRC	3f77f546-687a-4432-ba01-02e670be2ed5	a84c0a9d-29b3-4699-a292-04dd5bb543ba	b28997c9-fa4c-4290-981f-57c593706d5a
TCGA-A6-6141-01	CRC	402285b1-01fb-4ae6-8cdc-aab1d479f31b	54ce9151-3bee-4305-a954-d233c7ddff9a	49dcf9dd-a058-47de-bf9e-9e90f4cff877
TCGA-AG-3901-01	CRC	60512b58-f0d6-45ce-9b98-d83457481d61	aeab4756-0c2c-4117-ac11-ff6bcbe86104	a8e54068-ae42-471b-aefc-7a6a1e515bcb
TCGA-AD-6964-01	CRC	60f264f2-c652-4726-839c-47ac3b90ffb2	1ce2bf51-5dd6-4fe0-bf8f-cad0dc609007	030868b4-2b46-4897-a03c-ec60c2bb71a5
TCGA-AA-3518-01	CRC	6257baa6-3e82-4974-b796-24196748065b	b88da23c-e14d-4b74-b43f-3c64ab307ca3	c85ba7b1-a806-45a5-98bb-6387861fdfe1
TCGA-AA-A03F-01	CRC	6480d323-40c7-4111-9f89-3aa9b240a76d	c8841513-28c4-4eec-9afe-7a638bf412f0	54711492-a5c5-45af-8871-e55ef070b1d9
TCGA-AF-2691-01	CRC	6b3a0582-bb90-46f2-bcc8-24c62d59548b	2d0cad3e-d54d-4980-b3bf-dd49cddf06f3	bfef03c1-8e21-451d-a67f-939971915c6f
TCGA-AA-A01V-01	CRC	6cd64542-56ff-444e-9b5a-29efc28fb5af	b53f2539-d20a-4549-b061-fcf3a35be49f	95e480e7-b399-43c7-8cf5-8b19f2f8d2af
TCGA-A6-6781-01	CRC	6e53c5fc-7303-4839-a09d-4c23e517d274	f6dae466-c3ca-4785-b725-0ba7bebe7a64	51871b9c-cedb-4ef5-943e-123d1dc76d4c
TCGA-AA-3529-01	CRC	76f84868-1e60-4868-988b-0a20783f7e14	74663f47-0859-4209-a00b-0ecf8c66bc60	c95a3f38-9d0b-4590-b08d-90d2f383c7e5
TCGA-AZ-6601-01	CRC	8d845335-fc89-4dc7-9113-a9bfb0975d90	6ddbd735-b8b5-4740-9345-06c6c69f48ba	e97d0b3a-d101-44eb-b157-64b6d63c7e3f
TCGA-AA-3956-01	CRC	8f370446-69c9-4b46-af3a-5bf924e57c34	2ac1f67f-9691-43ff-a511-7a818ad89d36	1a6c8a5a-9582-4642-9cce-4bc41a863850
TCGA-CA-6718-01	CRC	9851e8f5-b032-41d0-82a2-35ca8deda38b	d7a500b3-4904-4882-8730-c19da5d80ec0	6b3d0323-a036-48ea-9f54-3c769709567b
TCGA-AA-3994-01	CRC	9c43a613-b504-4e78-865c-06aae59b504d	1d9760f4-b91d-4a05-8234-dbdc940699d4	abdf3e82-b138-4465-bed1-d4e5f68e8f7e
TCGA-CA-6717-01	CRC	a1f1bcef-0bc0-4a97-8617-1f4b6f493498	0e0d6399-3a1e-4b5a-8f9b-02303edd8f4a	50ec023b-df42-4f83-8bde-d5fd4eea233d
TCGA-AG-3574-01	CRC	a8ea1e20-7353-40f5-898c-d5a11eee18a9	40f17cc9-6b09-4937-a4f5-04d6cf782f3d	0e7acc13-fb8d-4ccc-b1d4-4ccc24417ead
TCGA-AG-3890-01	CRC	a90a82d9-ff51-4dd7-aa20-c27a45882349	14910258-2cf0-4821-a5ce-46fe18cd423c	767f598d-2884-44d4-a05b-6f6fdb071966
TCGA-A6-3807-01	CRC	ae2cc4ec-c3f4-4d4d-b4d8-12a1e35911d9	097816c5-8b63-4adc-818d-1a6c685b1892	db8b65e4-72ef-475b-9eb8-1fc707409631
TCGA-AA-A01T-01	CRC	b2f57308-2c3c-41a0-b866-c3cb60a82b1e	c95c1fe9-c156-4c41-ac14-f07214e5e613	63326dc4-305f-4fc1-b54c-1ad38a9aad40
TCGA-AA-3666-01	CRC	b36eb753-28e9-4f61-88a0-20f076b2736f	ac75359d-0326-4b90-86fd-2112a262b07d	39c26677-34e2-4f3c-ba7e-efaf82cfc998
TCGA-AA-A01R-01	CRC	b3d6a32e-0b4a-4d04-96c6-34c0d3052c06	0f47ca39-45c0-406d-8188-6aa93c3875ce	3b8b6077-4222-43aa-a16f-7c8bc28053b1
TCGA-AA-3514-01	CRC	b687ab8e-8210-469c-a914-2299c00443ef	9fc66d8c-133d-430f-8a2e-2d1a11e7ef8d	0615cb1b-cdac-4967-815e-723f1c914ccc
TCGA-AG-3896-01	CRC	c251b1da-9e40-488d-9558-21204e7665ae	db072704-e3a9-4bbc-90f9-4263444b3638	16996d19-a008-453e-bacd-cde14c36624e
TCGA-EI-6917-01	CRC	c44b8511-615b-45c2-b848-ac4a419e307e	71481425-8371-4e2f-be7f-22ef1883af87	674a5111-7fda-49be-939a-5474ab57c18a
TCGA-AG-4007-01	CRC	cba19f6f-b7c8-495a-a81b-05147565f032	7224ff30-40ae-4e77-b318-53c7903adccd	f237b64b-3102-4b09-85cd-cb4f025598e4
TCGA-AG-4008-01	CRC	d5d78a4d-778c-4c05-a731-620327e3f699	cb516706-cea2-4e31-8780-793c2dff581f	74ddc787-5fe4-4245-8d58-5d0804e3a207
TCGA-AA-3516-01	CRC	e22ba150-ee7c-488d-b1db-2e3c40322bc5	92a0eaae-ec0a-4e04-8b2b-e962ffbe546b	f5c8632f-35e9-444b-adea-dc913127779f
TCGA-AA-3977-01	CRC	e72c727c-557e-424d-b045-3562a5a0f9c6	7e39e79a-7e20-4c7f-87f3-577806f42a04	51db3fbd-5ced-4577-ac69-adbd79da93b8
TCGA-AF-3913-01	CRC	ea04106b-a395-4be8-bc7a-470545bc2c8c	0c12cbb2-96eb-455b-b4fa-8283fdd2ae81	ae88b009-41ae-4207-86b5-4dd2a7e69a1e
TCGA-A6-2680-01	CRC	f0b7370f-8473-415b-86e7-9cb1d96c1411	83301238-76b0-4013-a669-a3e9121f547f	f5df74ba-0791-4982-af1c-fd4c5110f110
TCGA-AA-A01X-01	CRC	f79360ec-f6ec-4b5e-97b8-ef7c8c9bbed1	2c9c33c7-cd0a-4c7e-9bab-f00200962a84	3418df4c-001c-469a-93fb-3c5b55d05bd8
TCGA-AA-A02O-01	CRC	f7b6b418-3f20-4832-87f1-483d400716bf	f72cbd66-b5cc-469b-afe3-65d8f9994903	98337d88-4235-4943-871c-102535a6000d
TCGA-AA-3534-01	CRC	f82ec484-8aae-4ed1-a527-fbe3b006cd45	a84299e7-b9b1-4e71-8941-1d8a0c9963bf	fb204dcc-dc93-44a1-b498-c8b31e2c02fb
TCGA-AG-A032-01	CRC	f95a220c-742d-46ee-8110-8bf799142300	fa7a917b-3692-408e-a23b-88d52f7b91d3	78359d0d-32d4-4df8-bef1-667127e96519
TCGA-15-1444-01	GBM	024d58a9-3325-4869-bb25-f7e1fac17e88	63698257-6f6b-45f5-a81c-f703b6813a1b	ee214bc6-3897-4a75-8ec2-6a4e44a55ec4
TCGA-27-1831-01	GBM	04d406a3-60c0-4ed4-a2b5-4b7a697049bd	34c4d97e-3a3f-46cb-89fb-4377608fd411	e173716e-e0fe-4a80-bf4f-bf254cd37928
TCGA-06-0152-02	GBM	0cb8b751-00e1-4f02-bf08-b56921e84f08	819d727f-8e13-4f46-973a-667014133be5	9279b809-510f-49bb-a50d-0cb0edffbb15
TCGA-19-5960-01	GBM	0fac518a-9ea4-4881-a68e-23698cf98f57	921fbb4b-f2a8-488a-9754-00bb524c6222	50ecb5e8-7866-44ec-9bbb-5d60be340c36
TCGA-06-0745-01	GBM	0feceeff-9e4f-4e19-82b0-a3a05ff9463f	67c29fd1-0d64-4967-9218-b6db231ab1cf	30d7cac2-65d4-49ae-8aff-992a2e4e3617
TCGA-26-5132-01	GBM	125ada35-5bfa-4f7e-acb9-9dea174cd55b	e50d3820-9571-4451-94de-3ea1e93edce6	dd8035f9-7285-41be-b5ed-3ccdc4e161ca
TCGA-14-1034-01	GBM	1a3797cd-e1f9-48d6-b565-8d6ccc590ee0	2e50e70c-2ee7-479d-b537-4d338e59e0f4	98f2d5fa-7957-4a71-bb46-728ff20776ae
TCGA-06-0125-02	GBM	1bf802b8-24c6-4052-a6af-aa9f98f8ee24	10d7c81b-8f5b-4db9-ae69-6ef1eed7a312	f572f94e-fe1c-4ebc-90d9-9b1d5c92ac73
TCGA-02-2483-01	GBM	1d77eb0d-c0a9-4681-9227-b3738cbf265c	0a2475da-42bb-4adb-b86c-5492511e09f1	00b3b72b-0ac4-4016-bfa2-0bfcd5645d4f
TCGA-06-0190-01	GBM	217e57b9-0d5f-4c2f-8c2c-396746e75e30	3c0ba0ab-b755-4ecf-9804-79bfb0c6cc94	263668a7-e877-4311-9c76-13cf23b1e811
TCGA-27-2523-01	GBM	23a4dc82-3e87-474c-9893-3bf2727effdc	10b944ea-7df7-467c-9565-184b9d056d1d	52918733-0b2d-462b-8784-70bd148d9ffe
TCGA-06-0125-01	GBM	2c3badb2-085e-4f4d-872d-3dc63b64f300	10d7c81b-8f5b-4db9-ae69-6ef1eed7a312	e42761d6-000d-45bb-97e6-f2b647764682
TCGA-06-2557-01	GBM	31032bd7-9c4d-4836-b958-e003ca32eed9	98cec814-4e8c-479b-966e-ee171bd6eeaa	b51c550d-d83e-4170-8834-8cadc913c8d2
TCGA-06-0744-01	GBM	55ac4df1-cebb-4eac-b868-000ef020acc6	952b3c9d-b2ce-495f-af26-af6712838857	06c25514-28c4-4140-8db5-0a1c36df77a9
TCGA-06-5415-01	GBM	5c55c1cb-c455-4139-9dcc-7ea209fa4729	8878052e-8907-4bf3-b593-238549d57669	0b0b7b0c-d669-4667-8b3f-39c4c2946bbb
TCGA-14-2554-01	GBM	67a06ced-999a-4412-a3f8-9cc24f12ea28	bcce406d-cad0-4aca-8c76-1960f3aca822	2e52bc09-1ac8-41ec-b0f0-31330bd4cf42
TCGA-26-5135-01	GBM	67bd36fb-7bbd-47d0-87ae-51b478029429	03b54c73-dff1-480a-9ca7-01cf621f84e2	3f113f42-60ab-4b46-a4e5-70899f42f462
TCGA-06-0171-02	GBM	6cb5288b-e45e-4780-bcd7-75284059d9e0	c791b69e-dd72-4837-9332-641b04c5c584	de2bc0e8-bf7d-4196-93a1-20e1fecaf66a
TCGA-06-0686-01	GBM	6dfbd313-b122-47eb-b367-30178ff594de	ecae9498-c909-47b2-9c62-5abec1b2cc55	4f8cfecc-3165-4dd4-8343-5e34382b8d8f
TCGA-14-1402-02	GBM	6e7a9f18-773c-4067-b543-cf589d4b3ad1	075a1c91-81a7-488c-8186-d3e6c3f80dd9	df980cfc-0b67-4b07-84e4-d4d0c169f964
TCGA-32-1970-01	GBM	7725cfb4-22c7-496d-9fac-219cb6162d9f	baef0f11-3318-48c4-a5e2-eefc2e2dd880	8ef04a61-1ee2-482f-8647-e5812772d75e
TCGA-06-0211-01	GBM	7cfdfc84-7267-4fe9-a685-894274a022dd	5e805e5f-06aa-410e-8f3c-00666c5a16f9	f63cd04d-d0f2-4988-a955-e3b95e933227
TCGA-06-5411-01	GBM	83d78ed4-6ed3-4d03-ad2e-53c7ad306447	57584c14-6e6c-4f2c-9430-5444570c79ea	6dcda4f1-0910-4e80-80b1-4357c55519e8
TCGA-06-0190-02	GBM	84f95e67-9a3e-47f2-b8b7-d0f88682fd35	3c0ba0ab-b755-4ecf-9804-79bfb0c6cc94	fad4b330-1ba5-4283-b899-29e39764e516
TCGA-02-2485-01	GBM	927a31f9-3090-4f76-bbef-a06c7b079f95	515488df-7444-4249-9343-d102147ff315	f752e5d9-00a8-41f1-ae38-2b589f499088
TCGA-14-1823-01	GBM	97d7e71a-9787-4c26-b23a-a38b2a64518d	a1d67724-2719-4a3b-b0e5-dd0e03a61911	9c136ebb-46f5-47d7-b931-45c750ff1e31
TCGA-19-2624-01	GBM	9bc2601a-df86-42e3-a270-ba0fecad0d19	4b6bba30-2fa0-44da-a894-92115fbf1dff	0fa2b935-99e8-4466-a86e-9bbb1e3657f3
TCGA-14-1034-02	GBM	a56e1470-fb7d-4962-bfd8-84688409fb9c	2e50e70c-2ee7-479d-b537-4d338e59e0f4	8dae2450-a468-45ef-9667-871f19e22e40
TCGA-41-5651-01	GBM	b090883d-0e39-4edc-aa74-7285366c304b	b6367552-5dbd-474a-a1dc-47d01a96876c	f1682f50-5698-446b-a06c-faffd04d97fe
TCGA-19-2620-01	GBM	bfb50740-29f7-46be-9fb9-c00bf12b8582	2ebf225b-2172-495c-b702-36baf31b98a7	88f0b526-1ff9-4439-ad3e-82c5d6aab951
TCGA-06-2570-01	GBM	c13c2a30-2594-4c85-8e4a-f91a0dba4073	f0c8b9b6-dc29-4cf1-ae2b-2963fb991fe5	9902269a-805a-4304-8a51-9644a025093e
TCGA-06-0211-02	GBM	c47d6ff5-d5d1-4838-be9b-06f3ad968376	5e805e5f-06aa-410e-8f3c-00666c5a16f9	9736c2a2-cab0-4bf2-80ad-4b9f96deb11b
TCGA-06-0157-01	GBM	c90960b3-ca67-451f-b922-08c63da33e79	2eee6dff-8697-4a12-b496-9843b68f137b	f6ebafe4-2d48-48db-963a-cbf016a3038c
TCGA-19-1389-02	GBM	c9d5f460-3f05-470c-99b7-c289f2919f03	a10ac174-33b4-45cf-9050-bc5af497d6d7	bb8cd408-ee39-4dc4-8657-0c53ae5ee47c
TCGA-06-0210-01	GBM	ce62a8e9-132d-48c1-9843-404161829b9d	10108b65-f1b1-4e08-947c-ffb4afe52380	f088ef83-e750-4477-be38-eb56398820a1
TCGA-19-2629-01	GBM	e5ed8877-e214-4eee-a7be-f8987f4dda91	112d3850-3998-4b64-9be8-1fa5ef4f6699	d0dc97b1-0dd1-40b0-89c5-f7cc748d8ecf
TCGA-27-2528-01	GBM	edb4b888-5716-43c6-93d4-cc44f81a8279	81294e71-9e66-4d60-98d7-a812023e2061	ed951674-e5be-421d-a978-df88c4e79e55
TCGA-CV-6961-01	HNSC	03a77f9e-fcdb-4795-8c2f-141fbfeda1bb	b7c93acf-de6a-402e-a9b8-7644af214019	5af68b5a-4616-491a-8207-4bde5917e22f
TCGA-CV-7090-01	HNSC	095603a6-4192-4c70-8c13-9ad46934f9ee	f9642393-8019-49a3-9a13-0e31d51fa4bd	62387764-0fa0-4a0b-81a7-2bd039a8127a
TCGA-CR-6467-01	HNSC	18c017d0-134d-4531-9940-4d0c9dac38f5	81cd6abf-ba3f-43d3-9423-96defa269f87	cdf2e7d1-c09f-404b-9669-9c165efa0a66
TCGA-BA-4077-01	HNSC	21d62291-2267-463c-b395-367efad4985e	b1578d0a-4625-4dec-87df-c578746b5a19	64846229-6860-42cf-adff-57593ad483a3
TCGA-CN-4737-01	HNSC	251916ec-f78e-4eae-99fe-ff802e3ce2fe	a0963407-05e7-4c84-bfe0-34aacac08eed	cf2b5069-eedf-406e-a1e8-474afbd5b340
TCGA-CR-6480-01	HNSC	3a0d44b3-5f33-470e-a486-93a98be1b67a	709f827b-babd-45cf-920c-4a410fd8d16b	b8f5b3f6-95b2-4bf0-89d6-09649e8a7f59
TCGA-CV-5442-01	HNSC	4282dbca-91dc-4dc9-8146-298be73d8bb1	8eb3ea0c-7607-49b4-ad40-51b6a94580cf	aa90a676-6268-40c6-a126-d073fa2f88ee
TCGA-CN-4741-01	HNSC	46499b3c-037f-4f37-8dbd-cc7974cefcc9	7a357118-a1b8-420f-877a-fba8ff86b786	34e82f86-8232-4e31-8d54-3a931fe0be57
TCGA-CR-5249-01	HNSC	49d80430-1b6b-47b0-82a6-06e36848323f	c8d17103-3a0c-4f33-8268-a60182dbe338	4bd00de6-5bf3-4e93-afc2-c8203b03f31a
TCGA-CV-5443-01	HNSC	4e9aae2e-ea49-4fba-bfaf-6b05a93fd3da	000f332c-7fd9-4515-bf5f-9b77db43a3fd	e7697e88-96df-4c96-ad8d-6c54df95d29b
TCGA-BB-4225-01	HNSC	598e15ee-ecf2-4ca3-95e8-a11fd94ea091	1f48b87c-c987-42fc-88ce-286aab2c8f10	7395bc91-f2f8-41aa-ac7c-35d3c40d56ba
TCGA-CR-6487-01	HNSC	5a67ad74-aefd-4882-bff3-0dd30582781c	5f48841c-6a82-43db-b85b-dea25f332dcd	d6395021-f46b-411d-8091-7ae761f5e191
TCGA-CV-7255-01	HNSC	6afb13e8-6d2e-4b0a-af61-bc7d66e14f9d	16427f3e-48cc-4bbe-89f5-e7f3b082838d	8367aa8a-2fec-4139-8d23-a90c939a82d1
TCGA-CR-7404-01	HNSC	70ead34e-2b1e-4a28-986e-8862c4611e87	bfc2690f-242b-40ca-96bc-2c162b9c3662	3fb46808-53da-4e8b-a669-40b8d28ee829
TCGA-BA-4076-01	HNSC	74923ba6-d428-49e4-997b-5d1b646baaa2	422bf639-ec3e-4892-9d20-7180d3f6f949	b42bc079-4b18-48cb-87b5-f212e65d0758
TCGA-CV-7416-01	HNSC	7bd86df5-bf9b-47be-9fb9-f915f2cef512	6b39ee72-186a-4f67-897a-cbc4f4eee7f8	fffd244f-bd0f-4d09-8ab3-43bc0b20e297
TCGA-CV-6433-01	HNSC	8f43da7a-8fc7-4e9f-aea6-84127457238e	8642829e-a04f-4ddd-be41-8f67fe4c4b79	6cec45a1-75b2-4c78-a860-e292f80a4903
TCGA-CR-6472-01	HNSC	9428f3db-6c71-41cc-83a0-1bc0d4a105cc	863fe801-c4eb-436c-9410-545a1164e943	f51ee8b7-7b99-4407-83fb-9b395ea7f31a
TCGA-BA-A4IH-01	HNSC	974c74c9-3f98-4186-b940-f685da21fe10	971b9bd9-fd3f-4c12-a330-939b86b6b16b	ef6e1118-ea8d-4e2a-af93-80d4b371b182
TCGA-CN-5374-01	HNSC	99955741-e034-44f0-8dde-f66dd7f339a9	a3b32a24-0459-4a08-80a7-a5fc691778ec	119ad01f-71d8-493b-9f69-189a7a26329f
TCGA-BA-5153-01	HNSC	a3623d00-efe2-413e-a51e-7e309e7c0fe0	7d5b89e3-ebb6-44d4-aaf4-d1e34aa1d050	17d9a420-ad46-43e1-8e23-3bab9e5a13be
TCGA-CR-5250-01	HNSC	a8b0ef82-b285-4ffc-8d27-bd0e848ef133	a4810e79-175e-4265-a121-e02ffb961d67	d31c60d8-a513-485d-bcf7-9fe814780f35
TCGA-CV-7180-01	HNSC	c867cb1d-1d33-43ea-9897-05f401bd8801	e623fefd-bedf-4ade-86f1-7a03cdce4a46	b94d618e-3204-4831-8fef-c68fa6e938a2
TCGA-CN-5365-01	HNSC	d2f1678c-6ebd-4f32-914c-497fc7ab6ae5	95176ee9-b08d-43f8-875f-ea38c3821778	5a9a3e9c-93ae-48df-95af-9b46329e5245
TCGA-CR-6470-01	HNSC	d9ca4870-8cf2-45a3-aaf1-952ac9463646	7869af5c-3a91-4d7c-a938-80beddd72608	b55cc258-5264-43dd-b42e-6f1f81bcd0c0
TCGA-CV-7100-01	HNSC	db1c7fe4-8a15-4671-ae20-987d5aa593d8	0b22fc10-30dc-47ba-8ccf-25b0cfe443cb	95dd4887-4d06-477f-8092-9a5267c1158c
TCGA-CR-6482-01	HNSC	de6a197f-58c7-46f7-9f41-cafe488a2222	00aa4fb4-f636-404c-bb4c-0728a1ae8c0d	006b0868-0c85-436d-8aeb-67016209d25f
TCGA-CR-7385-01	HNSC	e68888a6-8b80-4279-a457-bed2b539b971	2d6ae7b6-ff7d-41ca-9991-69342b8d215d	c6ee426a-874c-48fe-9dc0-d5a2cf4fa7ba
TCGA-CR-7391-01	HNSC	f785e861-ef1c-4b2a-aeb5-5b21abf21f52	511266d0-5247-43f4-b985-4cd20dd674c1	4e278bd5-b7eb-4bdd-9e5c-4a38896affca
TCGA-KL-8341-01	KICH	01550f60-b5e2-4964-8fda-db5a3554562a	5e0271d3-ead4-4439-9837-1391d56fb273	89ec7e72-a295-4b12-a438-574da1038ee8
TCGA-KO-8411-01	KICH	08193903-19f8-4a0e-9ebf-6bb9c84d5691	69419084-c714-44bb-a9df-0f777495031c	d3ce9704-26d6-4ed2-be67-cf91b1387a36
TCGA-KO-8417-01	KICH	143bbe67-5962-448d-84e7-ebb517ce36b9	47187a57-68f9-44c2-8e11-87e2169d43a1	53b288ad-acc5-4cbc-9b95-f48aee2a1c99
TCGA-KL-8325-01	KICH	52861726-be7e-4e72-a9a9-931362609ed2	9f9d5492-fcf3-409c-b156-b0dd8ebf7f70	e83340a6-d1b2-4ba7-b4aa-7540bede6fbe
TCGA-KN-8424-01	KICH	78dce513-ee74-4d0b-b809-195d961f7f56	fba4f312-17ba-4de3-bc61-32a0b8da509f	b2b09fa4-8bc6-4adc-a489-6b8c870da67b
TCGA-KN-8429-01	KICH	82f49bdb-3cb9-40aa-ba76-4a6c614e6c5a	003736bf-8231-46ff-b634-1a1f305f3bc2	1da07641-0d08-4b21-872d-484ab49873ad
TCGA-KN-8418-01	KICH	94ddd24a-20e3-4a0f-908f-6d0424100a21	677b02b2-a389-4acd-8b35-266590947e87	90e1fbf4-2d7e-4c87-a9a9-2b69da8a5ff5
TCGA-KL-8323-01	KICH	95f31dd1-0014-4f11-b866-f6bf5cb152c8	8d9ebd2e-9ac6-4d93-81fb-5cfe6f4a4e7a	bcbd4dfa-7758-4cf2-b3a0-7d36f1e01853
TCGA-KN-8435-01	KICH	a095dc08-4817-49ba-ac2e-242427a723b8	4325f1f8-1de4-423e-a544-c5eef49c5b75	c34b3ff7-f3f4-4081-98d4-4db202e34014
TCGA-KO-8407-01	KICH	a1ca9bb7-aef1-4a3c-869e-e1a199e5fbe1	fbf025fc-7208-4e5a-b677-30380cab478d	c1af7691-34f6-4318-a959-5ab48442e60f
TCGA-KN-8434-01	KICH	a785a8f7-c849-44c0-b03f-cc300dae9461	c3ca3471-a008-4950-9ca3-375ffdd187b5	7c14fa65-4e1a-40e7-b865-28af3912136b
TCGA-KO-8406-01	KICH	be067f80-0365-4c40-96a3-5a8f9d016982	032c53ec-b250-4a4e-a192-244172a33a6d	d958af14-d729-44f6-afc8-505fd67af792
TCGA-KM-8440-01	KICH	d75ab915-4372-4f05-9b61-2bf5b373a7d5	ea6be3f5-78ee-4eb1-9a9a-90abe97b046e	6f84c065-8d12-44f2-9cae-2f3b9304c072
TCGA-KO-8416-01	KICH	df7ec290-c137-4a78-93f2-c0e15bf6b3b1	88eb7362-ea2f-43e7-861d-e9b70dce04f3	b9ff0522-e3ff-49c3-857d-d571e62b6b3e
TCGA-KL-8342-01	KICH	fd06d198-82f3-4d8c-b82e-9ac45d9224f7	45bf7cc4-27d4-4f5e-a9b6-94d4ddbdce26	6a53fa35-9c73-49ba-8632-ce3ae6726e3f
TCGA-CZ-5987-01	KIRC	092f9a5d-33ab-4c55-a1d8-4ecc87dcedf1	58b5acca-b65f-4f28-8460-69f029681598	1d8bab8e-338a-4c52-aefe-c9ee0bac6b73
TCGA-BP-5010-01	KIRC	1771bdd3-702b-41cc-946b-598c2bc32ec9	d57c1302-1da0-4fa6-8968-394d19e6b1f1	9aa59d4f-9787-4046-90ec-ea5cf870ddc5
TCGA-CW-6093-01	KIRC	211364b8-eec2-40fe-8a27-b133e581085b	d858067f-bfa5-4d74-8d9a-67f6aa0e9e40	5b46d4df-046f-493e-a33d-30a40c02c21f
TCGA-CJ-4639-01	KIRC	2342ca7f-0a28-4bca-9980-47680a885c01	6a376f04-9d36-458f-a38b-83bb5643daa7	62259e37-f0bc-439c-bf78-9a9c51a3c862
TCGA-DV-5566-01	KIRC	34ff759b-e62e-45ec-8c27-3f0e531f77c8	859ab907-0c65-427a-abdc-ec62d4a2043d	8be311f0-354b-4fdf-bb58-e787c1f09466
TCGA-A3-3308-01	KIRC	3d86775b-9149-41a5-91a2-4dbcc82eb3f6	4fafcd08-19db-4e62-87e1-1c8f7ae7349a	7aca28e1-5580-401c-a29d-b52448b0a9f0
TCGA-CW-6087-01	KIRC	484b753d-9c49-4f15-b9be-5aa61e064390	eaf41f88-c24a-4a34-961a-01b88c748d86	9af7bac9-d150-4c4d-bec6-22418c49b39a
TCGA-BP-4968-01	KIRC	58828324-2c5a-4bff-9238-8e05ebf8332c	75add91f-2b79-45a3-b606-149639973413	7c156208-4f3e-4b6b-9b3f-a6b6b670f3b1
TCGA-BP-4781-01	KIRC	64b4514f-c553-4bdc-beb5-8e10ada3ad3a	6715a1dd-e2ed-4b94-b8e6-3afc5069ad26	2fc626b0-bfdd-43c4-bc88-078f1c89d513
TCGA-AK-3455-01	KIRC	662b5257-33d4-4af7-8a95-fe19e3802103	d5aca47a-8a2c-4902-b4bd-3201431ce97c	4bee71f6-858a-4fa4-a31a-29641a4d5c80
TCGA-CJ-5682-01	KIRC	77be39e3-d271-4089-ae1d-c6000c6ff38e	886ebed1-d231-4cfe-96f0-673ba11f9f61	de355f4d-8e33-43d2-81ad-f71df7899b2a
TCGA-CJ-6033-01	KIRC	77ec5481-d398-4ce5-87da-7b1c1c6735d1	875731b3-1e9c-4c5e-98c0-45b69efc5f0b	f9b3cb64-3cbb-4aea-8d2b-fdc70aaf918d
TCGA-A3-3387-01	KIRC	78cefa65-901e-40ff-beb8-83001b91683b	c389781f-a2ab-4f87-91fd-1d8457beb89c	1ead4c27-7e6c-4823-91e0-2cb457bc52db
TCGA-CJ-4899-01	KIRC	7ca5fe5f-2d9e-4251-9cb3-a7d1b1b26ff9	cf91050f-f33b-46aa-a2a0-f79197efeb98	cb5e49c3-bc74-49c5-8367-862a77ea1299
TCGA-BP-4977-01	KIRC	825c836b-ef6b-4060-b34d-65776dad324e	62d04176-5b45-41b9-8b2a-a629d0c293f3	d3cefab2-aa60-4103-9ea8-f0cfe58829ae
TCGA-B0-5693-01	KIRC	89fe67e5-8993-4d26-bb79-f7edcd4d512f	e1b57ff4-a056-42d1-9568-7035682c8369	c7f0800c-b685-4861-a785-988e1994f117
TCGA-CZ-5454-01	KIRC	8d082ed4-4804-497b-9833-ed922686808d	47de774b-3a6a-4e16-9ef7-e2be04b2b231	e6834d9c-db7d-4456-b29f-0327b2e0f201
TCGA-B2-4099-01	KIRC	964eb3a2-8c65-46b1-9087-14b3b5ade6ad	80d8e24d-3ec1-4e43-a28a-4dba015c7fa6	3abb0bc9-3124-4538-add6-8ab9c1b3cc85
TCGA-A3-3372-01	KIRC	a0218c53-0b70-4940-8e14-cdc7dde9e5a7	cdccdb98-4446-41f2-bcf2-e5459a2e477d	b7bacade-ef74-49eb-9cdd-f1ba42342dc8
TCGA-B0-5094-01	KIRC	aef0dfc7-37f8-435a-acf7-3fc588f27c67	85164d74-08d5-46d7-ade8-1c18df5b0116	eeba9aa8-809f-4d31-956a-b816e662d15c
TCGA-A3-3370-01	KIRC	c0b1f207-90d4-4e54-b3b0-a470313096b0	e5b0f19b-cd81-43da-810f-2ec8780f1786	07316130-3eec-4d63-86cf-cdf167dc5bb4
TCGA-CJ-4918-01	KIRC	c346d953-7cae-471f-aa4d-018c86be6988	28fb9c22-3ad7-45f6-ab6b-e2c01f92cda5	b91e66df-724a-43b5-85da-e1003d07d4c2
TCGA-B2-4101-01	KIRC	d58b1763-f9aa-4dcf-9aca-ac6f7bc3c928	31daf4a9-8a05-4b7c-a35e-0ca2518a448f	58f32c34-1979-4c3a-a3ee-ffbbc3c4ed8f
TCGA-B2-4102-01	KIRC	de019d15-47ea-40b4-8055-885a16610d6e	9b6cd038-dee8-47b3-bd30-9a361a1f39ae	4ab74f72-d4e0-4954-b88d-e65f995085c2
TCGA-CJ-4885-01	KIRC	df84381b-5f68-4082-b5af-82b2b170245d	9cbcf004-c5a1-4e90-afef-013af068d279	f1785b27-2b42-47d5-b0f5-eb4606940e74
TCGA-A3-3324-01	KIRC	e662e119-d55b-409f-80cb-872250afe903	7fa20114-2615-4fea-bc8d-20174680829e	1d9f278e-7360-4acf-be12-0c0ef0a870f2
TCGA-CZ-4856-01	KIRC	e71f2ee4-bfa4-4328-a904-7529f124b2b2	371a1b4b-79d5-4ab2-b251-9cf7b0b7b06b	fde64268-7ada-474e-a903-08ceaabea383
TCGA-AK-3454-01	KIRC	f31328b7-8c00-46d6-847f-02222f2954bb	6931ccd4-0219-4e02-9b64-ab972c613885	1b34fe44-0666-49a9-8074-27814eaa1bb6
TCGA-BP-5168-01	KIRC	fb4371f6-148d-481d-9abc-84c00f825749	349643c8-361a-4082-a227-5632581ebffd	61d384a2-0581-4c92-9598-d77357b4a705
TCGA-DU-6401-01	LGG	07a6281c-4f1c-4121-938b-c93f436408de	ea887acf-adf0-4359-9274-3d50a36ccd4c	f03da5fa-9be6-4f0b-aa0b-c5f2b07a2d7e
TCGA-DU-7009-01	LGG	11d167fc-2ff3-42e0-b064-b11ad64d456f	3fb8200c-664f-4526-b558-e1b16acee25a	85c51332-2b9f-4b14-920b-071179588696
TCGA-FG-5964-01	LGG	2765b1db-598c-4dc8-a188-3134dd9a281b	dcf13091-0daf-4c30-a796-617caf780ff8	01d74497-4980-4665-9d3e-fce428c7354d
TCGA-HW-7487-01	LGG	51bd82dd-309f-489d-b8fd-a85701de3736	bbed3f54-7400-4920-8584-94ce2f123586	4b94670d-9ff0-41f4-a964-422e9c006a3f
TCGA-HT-7602-01	LGG	5237918f-2360-48e7-93c0-23de43369270	290988c9-3327-4e50-bda0-868fb444f87d	fc67779c-210a-4f80-9184-697d5cfe1cc9
TCGA-HW-7486-01	LGG	542afa3c-0a47-42ae-a47c-cc09db098043	1fae200e-043b-46c4-a4ca-87324c056732	d70c8044-0683-4cea-ab50-d81743a814d8
TCGA-DU-7301-01	LGG	624eead9-ec42-4b16-ac5a-bad326184d40	d787e72c-c0f7-4a1e-a12d-87683d155206	1a045c86-f42d-48df-9f00-b26df2863c32
TCGA-DU-5874-01	LGG	779c1e2d-d4c1-4806-bd88-4ce0106e5d40	91e95a62-a8a2-4319-8162-f892ed5c80e8	688c57a3-8e76-420a-8057-5d8137fff0c9
TCGA-CS-5395-01	LGG	7b876c3a-ba1b-4f5f-9cfb-2e9bc63d973b	59378079-3dbd-41f7-b1cb-5b2e5629dab3	6a20384c-29a0-4e96-abc2-34499bb9d730
TCGA-CS-6669-01	LGG	7d31660a-6f3c-441e-9dd4-7d8b688588f8	1e194c8e-9491-4e8c-b2f1-bdb1f003ba96	f097c5a7-85c7-4233-86c8-15cac9f2e86c
TCGA-CS-6668-01	LGG	8a0b525b-ca5e-454b-9fa9-30088c29a103	4141525c-4196-43ca-86dd-1acad4b39df8	6e1f3a28-9630-4588-8b0a-0404dff9f063
TCGA-E1-5318-01	LGG	94935f6d-7c10-40cf-b017-13f973ef12cb	1abc0f5f-e476-4585-a13a-c5ca09f1bf3b	e1aa6445-b3fe-456f-b650-819a9f12c910
TCGA-DB-5278-01	LGG	c4acd2ab-93da-47ff-a5ac-14a9c269bc06	f466f409-012f-4833-957b-8de7d21ae60f	5175aa00-22e4-4a8d-bd3f-80b750fbff32
TCGA-HT-7695-01	LGG	c6433fce-cd74-4b12-a4ff-65633b881596	d7ce1036-fd19-40c3-9c17-b6c946e2b739	5b5287e3-66b2-4698-ba17-3b3d088dc0cc
TCGA-HT-7689-01	LGG	c8bc7afb-99d1-409f-b7c5-413d3af838bd	4bf8a2f7-080b-4fa8-a6fa-f2babf1b7454	9b2aa87e-71f7-4d07-a6da-c744670719ba
TCGA-FG-8182-01	LGG	df783e3e-7e62-4c24-b76a-7bff3e34f964	e6859e4c-ea71-4617-b36f-43f06f59293e	bccdad3f-64ff-4dff-8259-2db9bacff4ff
TCGA-E1-5319-01	LGG	e0281249-419e-477b-b1e4-aa7d3be8a656	9eea842b-353b-42c0-b942-0b2ed79cd1ee	379624ed-3584-48af-a1af-b5d308dfc063
TCGA-EZ-7264-01	LGG	ec277668-487e-44f7-a874-da32b59eb6ed	93af3f23-4a1a-47a0-af3e-4a288822f731	754a7393-1087-4861-af7e-449ba054ce24
TCGA-75-5147-01	LUAD	0828717d-9def-476c-983f-04654e68d9ab	d20c849e-363e-4f24-96d7-9a13e08624ee	d89070b7-792f-4636-a8c0-b4c1bd4ff7c3
TCGA-05-4398-01	LUAD	12dc65bd-b969-4915-825e-ed15bc90bdee	78a3fbc5-63f3-4e75-b803-d4fdddbe4461	07075f5c-d8a5-40a5-bd58-49715cfe7543
TCGA-55-8299-01	LUAD	22de9305-c6a1-457a-9d3c-2703db0df29e	e98c4df4-88af-4752-8e0b-71b802589447	d64cc332-8aef-4172-9e7a-bd544d721b72
TCGA-50-6591-01	LUAD	23cf9b85-1450-43f0-be88-ba45ff42c9a8	0b1eb200-2ff5-4b6e-9c76-9a4037f6d28c	0fa577ab-536c-476a-8a81-3beee5f5635e
TCGA-49-4512-01	LUAD	27c2031a-39f1-473c-88a6-9e7a03cedf04	f6697c7f-f191-408b-93bc-17b7e62a4124	194e5ef2-9956-4e54-a823-99dca46df5f3
TCGA-78-7156-01	LUAD	2a573319-62d3-4659-ba01-e021c8f45e45	b75e159b-e0ab-4356-a6bd-9d2039a4aece	8e3302f3-db79-4923-992e-c72af448c0a9
TCGA-55-6982-01	LUAD	2b3d194c-b20a-4cb1-8598-0b07fa7aaa8a	15292b67-fb52-44e9-bdee-6c4ab861de4b	9d04b618-710c-474f-bede-348b27e3368d
TCGA-55-1596-01	LUAD	2fe0fab1-e39c-4a48-b03f-9a1af5b436e6	447b3086-9167-47a7-bf8b-a2598b2ac5f6	40a709bd-0217-46c4-9232-7e57918d894b
TCGA-67-6215-01	LUAD	38060a44-e00e-43fb-9f5b-e188f9d593e4	45b63aeb-1f7e-4513-a3a7-05c92f808dac	2cdaa358-cba5-4c7c-bd9a-6a459ff0c7ee
TCGA-75-7030-01	LUAD	384e39f3-8687-4689-92b6-2a5c3eb970ae	0dd5ec83-1deb-4789-8d51-740c47afca6d	51ada860-cf98-478d-a2e2-9d8bb8feeedc
TCGA-55-7281-01	LUAD	3d19fb14-bd8d-4a89-be98-984f69eeedaf	3d95af3d-2577-45f1-b519-b43245d4a9bf	ed98b8c1-f356-4e3f-a794-95cf33b89d75
TCGA-75-6203-01	LUAD	40f2dc70-331c-470b-aa3a-abc503cb0a3e	41108cf9-29fa-4504-92a0-e88c31d6aac1	8e84934b-2a78-437a-8e38-03121475c0e2
TCGA-55-6972-01	LUAD	42f0f99e-2f06-40c6-8fd1-d622e5645425	99a24a62-b4b0-453a-b2a1-c00f135fb3cd	1a9aca14-7146-482d-bf51-f93646936d2c
TCGA-67-3771-01	LUAD	4939d0e5-81fb-4c65-84f2-e0a1e60705b3	aa8cd9b0-ad0b-4190-8ef0-fe38a3d73ec4	c74ab71a-657d-4344-9d69-62b73334ed16
TCGA-64-1678-01	LUAD	4b56411a-02d3-4431-b7a4-37e279dd7282	a690a304-868b-4cea-9cf1-0554d89d632d	4d5d77b4-f1a5-4f4e-8689-033bab3ccd17
TCGA-78-7158-01	LUAD	4d5a508a-2f4f-4ff3-ac98-034622bb3990	669fc2e9-c543-43e4-9862-08667463629f	36a4f790-64f7-4840-b8c0-f0d469ddb22c
TCGA-50-5932-01	LUAD	5105cd71-8923-4605-9b0c-cb96808f5277	840636e2-c7a1-4279-b327-5afaf75e8c1c	ed9a6669-a4df-4d84-ac83-b8f519c3f491
TCGA-91-6847-01	LUAD	53182085-109e-486c-9017-591fdf1801db	e219302a-7b99-4b08-8ac9-aec33b735f7a	5ead5d30-fb31-42a5-8bbe-d3c82c753a3f
TCGA-05-4397-01	LUAD	572f6319-e2f6-4917-86a5-fc210fe9ff24	ac6dcef2-856a-4bb7-9c9b-827b3128384c	175ea5b5-5e77-4258-a8b3-885d2a5671f5
TCGA-05-4432-01	LUAD	61edf5ea-f876-4845-b91c-0c535bc7efee	4eba86cd-ea70-4e56-8fea-e1fc6e0c0826	c9b0be7d-280e-4c01-b676-2157cc3273bd
TCGA-73-4659-01	LUAD	649b0c20-3f4a-4b99-8b23-be10249c47b7	427bd443-8b47-4dc3-b03d-ad72b399b8d5	3be886c0-24dc-441e-84a6-d951c87fdb91
TCGA-67-3772-01	LUAD	78f266ef-dad9-4ebe-b1f0-bafc8cb3b975	a7c46248-0a90-45e1-bea2-9e4a3979baed	f89124c7-2baf-41d9-9caf-656432dcbe88
TCGA-78-7146-01	LUAD	80bc7e87-66c7-4f6b-8944-bd13c332d141	76d56eec-aae9-4b05-86b4-fd78dda1ab96	07358ca8-7f72-4848-a795-847edb7a1c2d
TCGA-05-4420-01	LUAD	898002e6-3ff8-49ce-910e-fad7bb95c130	a2772f34-5542-4f68-a5ef-78f6ff367159	b0dac201-9d2e-4ed8-861c-a37540e39611
TCGA-44-2666-01	LUAD	8d6cd025-2a17-46f5-ad5c-987f222012f7	889af92e-51ed-4fc7-8b16-1ff999abfac0	0ae8ba97-711f-4a29-baf8-c173f52659f2
TCGA-55-1594-01	LUAD	9bd2c4bf-0ab2-4a51-8a99-e0ade96f493e	e6f79ca8-acb0-41b3-a8b3-43c10463e802	14c918fd-9aa5-473d-bbfc-4c71928f58d6
TCGA-49-6742-01	LUAD	9be0695b-3b7f-40f2-805b-84f9a1cf3801	9631ed6e-47e9-47a6-bcf1-cb7e86c5d907	72620215-610c-430a-9271-cf7c27ec6902
TCGA-97-8171-01	LUAD	9d0305ff-f5bd-414d-bfe6-f5e66e312dff	419a8c27-3d0c-404a-b1a5-1b0ff17eb674	2b7320b2-5272-4171-98b5-1a89bbdb3bb8
TCGA-55-6984-01	LUAD	9d860cf8-e17f-4e6a-a328-9a4127330383	ba292cee-fbc9-4131-81d5-58c9f33964e0	52ab981c-774b-4aa3-9bec-a2a9da22550f
TCGA-44-2659-01	LUAD	a32260e7-25f0-4d4c-8ad8-253486487a53	424137c1-f6fb-4eef-8ddf-4219a334476f	9291fb76-e606-4750-b6da-300108cbacc7
TCGA-44-6148-01	LUAD	a77bb578-a75d-44c9-bf02-4164c2980621	cd70c727-f427-4522-80aa-7341d6c3db47	294e3452-27a7-42d2-9f60-34a69fada97e
TCGA-55-6986-01	LUAD	ab10ec7f-7dca-4615-b5d8-8cc82ae24546	3fa326fb-473e-49c6-888a-8774c1beed5d	e3c76689-f9b4-43a8-a10c-33fd79a86dd5
TCGA-49-4510-01	LUAD	bd64ff2a-d37b-49a7-a763-0a1f1592ecd1	14a59ee3-f94c-46dc-a854-30364ab56063	1bff461b-2b66-458a-ab2a-a83d6cfbeff2
TCGA-05-4395-01	LUAD	cb694f72-81b9-4ca7-8dc1-73f0dd77a03b	b9774cc1-74c1-47a5-a60a-0703e2c2ab05	4cdfda3a-cec1-4df5-8cfe-97e5fd54f46b
TCGA-05-4389-01	LUAD	ce5a53ec-40be-4b3a-9fd2-9f9d5f225cb5	d5eea982-1d22-4aa0-a507-6e1681792e6e	b5e929b9-86eb-4b3e-a34e-72736d9db059
TCGA-50-6597-01	LUAD	d1e29fad-5ab0-4a4a-9535-7f0c42620d3c	d412d39f-9208-4414-a4a5-5027a49a80c2	ecf9159e-5787-4f11-86dc-f58a26fe72c5
TCGA-05-5429-01	LUAD	d64013c7-d80d-4ee3-80d8-ee80250c40b5	e3b09af7-3350-4e69-92cf-e92475cad685	69d384b2-a8f1-4fca-aa65-4b16a50fe067
TCGA-91-6840-01	LUAD	d761f04e-23a3-4264-aa27-62a2916921cf	c173c975-a554-4185-943a-6c4fffb20b8a	9944f4c6-59ee-4b65-a129-30b06ae4b07d
TCGA-05-4396-01	LUAD	e1f10725-9ed6-4482-b1fe-b442d4c017f6	c6608cc3-a90f-48ab-ba0d-26d160ad0d23	2ef678a2-aced-48e9-a29d-9c4091d272fc
TCGA-50-5930-01	LUAD	e37853e0-6fb2-4d2c-9912-8b440e399be9	31089e68-8da7-4b5e-9098-ba08b1d89020	8cd050b3-eea3-4188-96f2-a5e5c94ccfae
TCGA-38-4630-01	LUAD	e7e20ab3-b2cc-4b51-9675-0f4d95a3f9f5	54571adc-d564-4c8d-9a9c-f058b78b695d	8b9716f0-6429-4ee4-83b9-883f068a0b9e
TCGA-05-4422-01	LUAD	ec27d8a0-d033-4e3b-afb1-17710f608d8a	6029d051-ee6b-487f-987e-9d4718fba36e	70cb7dea-3b32-43ed-8b20-f990dc8689e0
TCGA-50-5066-01	LUAD	f5dfa3c9-ce13-4db4-91ec-3ac86ba7e579	21037262-db0a-4197-8e5a-b451db18c446	2f09698e-48ed-41da-ac82-70280e092fde
TCGA-78-7535-01	LUAD	fc9c49db-76c4-49e3-8048-abe56fc93169	fca1417b-07b1-4a8a-af2c-25e888d40d39	731b9b23-2e8f-40dc-9eed-c02af4c8be2b
TCGA-49-4486-01	LUAD	fe0068e0-734c-4fc8-86c2-ca6475165f5e	593d79fa-2180-4b01-a863-4a31f97f8f9b	98b19090-3f23-4aaf-b4d1-7de701d2efa4
TCGA-44-2665-01	LUAD	ff46bf15-c321-4045-a913-b822be88c958	ae0117f7-cb63-48f7-901a-fbf91b2373ef	97e51394-5482-4225-80d3-5f6e1fbc0c60
TCGA-18-3415-01	LUSC	034812a8-f493-4647-bfb4-bdbbec4d65cd	1cf08aee-4b4f-4c67-ba09-1e72e60dd87e	c7cb56e5-d6f1-44fa-9d16-adbeaebf5647
TCGA-77-7139-01	LUSC	03745bb8-c311-4de3-abf5-92b122578588	93d693e7-7ed3-4af3-9c45-7777aab3441a	f440f6a9-1db2-45fc-a0aa-7bcaff6ee0df
TCGA-34-5240-01	LUSC	0747c4ce-4bfd-4c88-9f96-d5589157dfcf	622f7a63-c106-4695-b7e8-52f0870afd9e	8b41c749-efc4-4586-b909-c843422d0354
TCGA-92-8064-01	LUSC	118043ba-ba5c-4da3-a80a-cd81b6bebec6	49bde0d8-6019-494d-80b8-11736df0ccd1	d4592468-44cc-4a8c-857b-12aef379caff
TCGA-21-1078-01	LUSC	12a5ba81-91e2-40a4-8fa6-b7f601010463	3d1f5fa7-3ebb-4386-ba47-b78defdbffce	9554cb36-850b-481f-8f3f-94b2f68a424d
TCGA-34-2596-01	LUSC	16a6fb28-9c5a-4e8f-8659-79fb96f9c128	e6a8896a-73cf-4e9c-8add-d97f6537af29	2747e8fa-33b9-4550-b989-eb41bcb82d4a
TCGA-21-1076-01	LUSC	290fdafe-870e-4935-b342-0623bbf69adb	8e83641d-1035-4c0c-8fc6-3674fbab9e55	71b69cc6-ec99-49a1-9dc5-55c9ba18c52e
TCGA-22-5492-01	LUSC	329eabdc-8294-4522-bbea-ef0e5975f45c	a803ef1b-d446-416a-a0ae-315f93ec5931	8c812695-1f57-4b08-9139-cca5c5e0c918
TCGA-56-1622-01	LUSC	339d2a1a-eb8d-4731-a31e-397cd81a4bb4	148d6d04-58a3-4a42-a46f-dde18a1d4048	542bb197-8807-4a2b-ba5e-0e82b1850737
TCGA-22-1016-01	LUSC	394065e3-67f6-4d82-8ea6-ffc36fddb336	19efc6e3-91dc-456d-9a03-38ccc7f71f42	fa03d4fe-477a-427e-a2dc-d7c759921be6
TCGA-66-2757-01	LUSC	44665a85-da67-4929-bf7a-b4be5624cf8d	7cc2291b-9d8f-42e9-954d-323cc5fdb520	09503f30-0b72-47b0-82a3-1c458fbe35d6
TCGA-21-5782-01	LUSC	56128d3f-dd55-4905-8950-ac30454411c2	ecc3a5f0-07dd-44a7-b3dd-3ff8a7cb8c5b	e067389f-df15-4adf-bb2d-4c261b9bf8fa
TCGA-60-2722-01	LUSC	594bef56-d532-473b-b0d2-d6266456208c	a1d2afd3-1a32-4b99-aee7-e3ffe8f57605	c1b62455-a8d3-4d19-8786-6582f54b0775
TCGA-60-2724-01	LUSC	64e31ea6-b895-470b-b5da-82c37f7ca5c3	86d58c2b-26ee-414f-9557-892d1291ecd8	b3f61371-2bdb-4a6d-a19b-228317e7c5ab
TCGA-66-2756-01	LUSC	65ae66f5-4f01-4132-8378-619fd4c10ce3	89fd130f-f61c-40b6-9608-a024c56faa8a	08025318-c284-413e-af82-e2eba40c4013
TCGA-60-2713-01	LUSC	6aab14fc-46db-4c39-8c41-c63a5454cb38	60708240-98a9-4ad6-ade6-25afa3ed9d6b	da0ded04-a867-4d48-8e16-028c2cbc2f29
TCGA-77-6843-01	LUSC	6e8e1ba0-9b63-412b-b76c-327a95789e9d	8076e544-fd92-428b-abef-d95ab3e81ce8	495afb3e-8f30-4cc5-b197-1300493fc25f
TCGA-18-3408-01	LUSC	6f3db01b-40f3-4f3a-b9b4-c902b16c402a	14738970-d078-48a1-9406-50b618f50430	6bb72160-39ad-48c8-874b-3ca0628f926c
TCGA-43-5670-01	LUSC	7543def0-ee24-4824-8913-f5b8bf0a0fef	d5e6f3cc-6008-4c12-af9c-692683ca036b	421b3afa-bb59-4d53-9f3e-a47f5d04878b
TCGA-98-8022-01	LUSC	77f19647-b92e-4557-8f9c-9468dbd9838a	6398a610-4fa4-4e11-9d0b-4453d6391bfe	c2bd300f-81b6-4847-aee8-f5a1e45f165d
TCGA-60-2719-01	LUSC	7f564586-d149-4e87-8687-55fcd2286d31	5a0e92b4-794d-4aee-b38e-0802c85a6474	c4484405-89b9-4321-8403-5d4775589c5e
TCGA-21-1082-01	LUSC	82c0ae33-0ad4-405a-9a92-254b34d461f4	831dc242-cb08-47bc-b6c1-77397c828e55	6b67bcd4-6fc6-454b-b355-3d54fcc710c0
TCGA-52-7812-01	LUSC	8794c9bb-227e-4b3d-a069-d4893b2b35fa	5a925354-168a-4148-9fbf-2fa2f4c959b6	ec1b99da-6e2c-4383-b215-31a993561b33
TCGA-66-2795-01	LUSC	88ad783d-e3fe-43cf-a165-2a4fa983a2f6	36a9a61f-d645-4e23-885d-b8fd695d4f65	71b99130-7da0-43cf-90ba-89eedf574afe
TCGA-66-2759-01	LUSC	8ede9261-be6a-4d84-b746-3bdaae14cc3d	21dafd26-5471-4769-bb17-090812538c14	b3aa1d2c-6052-4733-b8bf-8992c27d97f1
TCGA-33-4586-01	LUSC	9a55dfa3-19d8-42b1-a2db-1d35b8699a20	0c94142b-9447-42e9-81c4-022392108769	286f6f1a-9350-4822-a08e-7f5288068762
TCGA-68-8250-01	LUSC	a1ea4a9a-90ac-4b7a-9422-929d8faf5fac	2ba4f214-9e38-4039-bade-e2fd5f4dcbad	0dbd1852-e47e-40bd-91e4-c28d45024809
TCGA-66-2744-01	LUSC	ae9c4829-2c74-4ca6-9dd8-4bc0ca5bf77e	9493818d-3a8b-43b6-b8e4-db4e0138f5f3	0fdb3144-4537-482a-ad2a-502c313ededd
TCGA-60-2711-01	LUSC	b5902242-b4ff-4544-955b-00272d6d448c	77f9bf99-b9e3-4f36-89b2-5ced7a3bd39e	6dcc3f7e-f27e-43eb-bdd1-3ec57ba06062
TCGA-85-8277-01	LUSC	ba07365e-1c12-41a5-852f-b4039998ae04	2d1dc77a-ac73-4a09-b715-b7b3c45f0bcc	54afb129-9216-4db0-9283-f64b8c6d0820
TCGA-66-2793-01	LUSC	ba4739c3-3940-494d-a386-626031e4d63b	95773a5f-899f-4bdf-84c5-aab122f1d59a	a1eed29e-d6f3-4a9d-a31f-83997b237d05
TCGA-18-4721-01	LUSC	bf651cb3-f4cb-41da-8940-f2fad3ef8fe5	db7b3e6c-f2b6-42d7-8d06-deab49733108	2b45f85d-97ba-49cf-9126-a73a841e7310
TCGA-66-2789-01	LUSC	c249ec48-e4a6-4c1a-b4bd-46539ffb2175	7381d26c-3dd4-4468-a0c8-c37c8eb0d0fc	fa1380a6-84dc-45cd-a826-83ff7679419a
TCGA-60-2698-01	LUSC	ceacf4df-ccd6-4af6-b31f-b6fca17ec30d	d158346c-35f1-44a8-9d09-5513ae88bdc0	467d3e52-5aa3-4f42-9ec3-d1e377d75a6c
TCGA-60-2695-01	LUSC	defc133d-8863-4329-ac60-5410b96b0ba8	4d277eda-eb81-4fe3-9201-facf88dd1c1f	f20602c4-1b00-44bb-8c2a-c5e6f03c3b15
TCGA-43-3920-01	LUSC	e00706d7-5e70-4c98-a5f9-fe4e8954f33a	62aeed20-8ae0-46b8-8a30-fad4c7b862b9	bac0571b-023f-46a7-b83a-08d38216480f
TCGA-56-7582-01	LUSC	e3dd7708-f1da-4c9a-be8a-4ce9018eaf3d	c2f81141-9049-4f87-adea-e62bebe73f68	6cdf5446-f456-426f-b8da-234aaa0dc911
TCGA-94-7943-01	LUSC	e8d1e208-8010-4b4b-a142-a072f5fc39df	2d01a5c9-bd19-4b43-88c1-694f8561b21a	0e2b718a-e757-4aee-a437-a9b6dbb0ec74
TCGA-37-4135-01	LUSC	ea004d9b-3834-40f3-99b8-300cb1ed4afc	30ff58e4-5016-42ed-a2d6-2a62762a39ac	4d326fbf-594a-4c14-be82-33d495b4c5e7
TCGA-34-2600-01	LUSC	ecb13b68-71ff-4ec9-897c-f9c8959b8c15	1f0a47fe-a3df-46d7-ae05-7f2e78182fa2	0825fbce-6bc9-4fdf-9587-b52194b95b03
TCGA-68-7755-01	LUSC	f14162bd-7f1b-4f70-8a6b-c151b4638424	878cf185-ef07-4b07-9228-7c67cdec1e23	24d494cf-e21b-4de8-9cc0-dd5495212641
TCGA-22-5477-01	LUSC	f3a8fac6-23eb-484d-ba4a-408cb5ca570b	bba9295a-0645-43c1-8db8-0c9e4fdb764e	80d288db-0a7b-4e2e-a89a-570a470feaf9
TCGA-96-7545-01	LUSC	f3fb00f9-1fc2-4026-9c0b-c24252c30d7f	2da82aa9-fceb-4b84-9be8-85a14a1863a6	7d540b63-055c-4cf3-9249-c44de8f90e52
TCGA-66-2766-01	LUSC	f95cfc93-7427-4b76-9a36-a32193ea082e	f59874b3-63e6-488e-a479-a65551c6fc87	1289fcab-cba3-4c76-a86c-c8469d781b74
TCGA-43-3394-01	LUSC	f9dc5eb6-ef4a-4aa3-96b7-b95eba171e57	3e288fab-01c6-4d5f-8719-f89af2ab1acc	77585726-de1d-4430-97a4-f5020e6cdc80
TCGA-EJ-5506-01	PRAD	01497a54-775c-479f-a540-d69dd6aa5d8e	faeb4dd6-68d9-4bed-82e8-d12adca6b28c	3b4d1b9f-8210-4c38-831c-dee85865dc08
TCGA-G9-6336-01	PRAD	33264163-44a5-4f87-b5f2-d2f075daced0	203c65c9-00a6-4e73-8282-854972e5b36e	644057c5-71a6-4257-80f5-320d28a21a02
TCGA-HI-7169-01	PRAD	3b8eb3f9-0ebb-4da8-bb18-7d1bf75ce527	34f66158-f8af-4de3-b55a-cc44d8ebd143	566bafa9-cd0f-4b48-b54a-1d02d8717aae
TCGA-CH-5771-01	PRAD	3f4a5a1c-247f-448f-9d39-9a7e92de4b61	9b6fa733-42d2-4b14-b2fb-6c2ad0037552	7101f5f7-214e-4f1a-9da9-6501ea043403
TCGA-HC-7737-01	PRAD	47bf2008-b69a-4ac7-9f85-99f4af82a0de	5285aa96-c8c2-485c-a76e-327ef6fd8875	f7591db8-c0d1-4cac-8468-b43b994a5bf3
TCGA-HC-7079-01	PRAD	5c7b3dc8-f64b-4ca9-bd43-2245297450b4	1d7f3a4b-3795-4ba5-a840-583767b7a96f	0491ad0b-0336-4d9c-8dfa-b40d1a6db195
TCGA-G9-6370-01	PRAD	67921f6e-228b-4ee1-ba51-f6ddd03ce71d	fbed97b0-0c37-4ead-89dd-d7c89cc06e7c	2f68cf35-90da-4462-88a3-5c8e937693bf
TCGA-CH-5789-01	PRAD	6c5b6b24-27d5-4051-8b5a-06f2292fc576	d4064e16-29dc-4f40-a031-f9e27ffb1906	14d0834d-bce7-45f5-a2e3-d569ec3a910f
TCGA-CH-5788-01	PRAD	7cc4fdc8-3807-48f9-a52c-cc5043b73767	8782a5f4-21f0-4bee-899c-6a051499970a	c506be62-bdef-4365-ac72-8263bdc230be
TCGA-G9-6365-01	PRAD	802e4a21-d717-40aa-8d6f-b82d78a8077a	aeabee98-7e0c-41f0-81b5-893d0dafc957	1859f525-2e37-425e-ae83-31c1c362d3ed
TCGA-HC-7744-01	PRAD	a69da2d5-e8ae-499e-a67c-0d171799c133	482f682a-7551-475e-81c9-d6e1df495e3a	d0e776fa-c6ca-4c90-86d0-74289b200c17
TCGA-EJ-7791-01	PRAD	a7e47234-0565-4b38-8271-9f585a602e20	9e10f787-5c95-4dc9-be39-57f39053d70a	ade3be6e-b09f-48cb-a0e0-9fe791932b63
TCGA-HC-7233-01	PRAD	cb950391-e450-477c-9bb9-7c6699f764cc	2ef785e0-283d-430e-99d7-536a8a67c39e	c9b15851-96f6-4c0f-99c1-d781c19fe87d
TCGA-CH-5750-01	PRAD	d39aaa98-628b-4fe7-963e-308f63379aec	16800c6a-63dd-4bc7-b01b-9be514dfaabb	afff2215-f3ed-48a3-9719-fc8e7f1fe6f5
TCGA-CH-5763-01	PRAD	e22e63de-c436-43c0-a595-022622c1fe06	53420f15-0856-4359-957d-3295ef631f6a	27534534-fc67-42d0-a235-2258221aee45
TCGA-HC-8258-01	PRAD	e3beae21-062b-443f-ba80-72e81bdf5446	3b3f76bf-d639-408d-94af-601466f339a6	81506fe0-357a-45ca-8112-cfdb9d2bf809
TCGA-HC-7740-01	PRAD	eb8ab977-5fdd-4763-9466-7ccd5f56c189	6269308c-85ac-4e52-b979-472bb4f8de47	c785320c-4dcf-48d3-8908-133bcf3dec12
TCGA-EJ-5503-01	PRAD	f0f6e889-4a50-4323-82ad-9f9a97d29cd5	5e4b6272-bdb4-43ed-b115-b42b8cdc20aa	b895166f-c785-48ec-89dc-a795d9bea4f0
TCGA-G9-7522-01	PRAD	ffa673a4-5330-4571-abcc-6f13e7611692	9e64b0f6-b560-4bce-bbd3-58ec5e5ea282	e2842883-cb93-4366-956a-681aaa90b706
TCGA-D3-A3MO-06	SKCM	0f4babf6-ea25-42a6-97d2-fe448ac30007	bc19f9fb-983b-4f4d-ba66-14bdd7e692fd	5dc18278-81ec-4c00-928f-f704eff9d4cd
TCGA-GN-A26A-06	SKCM	19bf351c-39da-4667-8e9b-05502e66b2ce	7bf1b238-84c0-49a7-8704-acf861205bab	95c3f3f7-6789-4b31-b162-30b9a5973030
TCGA-FS-A1ZK-06	SKCM	230303e8-f1ef-4589-9c46-d11e4b83e75c	02a966f9-14a4-4376-88df-8d4ca397c763	fc09a2b9-b0da-4dc0-80c8-206f3f9441e7
TCGA-EE-A185-06	SKCM	3396f259-c3a7-4306-bd71-aa3dd9be1d1c	39c4e153-70c0-4255-b4ce-a091a88e2a86	b023c10d-de06-4186-8dce-8da3894ccdca
TCGA-EE-A2GN-06	SKCM	33d50dda-8f49-4975-ba7c-430b2a07f52c	82aa07fe-5821-4d8c-954b-66df94de526a	7832eb9b-0cc6-4210-b027-767be307c098
TCGA-ER-A19T-06	SKCM	3a6932c3-b10c-4bcc-bcef-6c515182db9a	654a81c9-b674-4824-9544-9ff122e2752f	e69fb1da-4e53-40d1-86cd-9a87b56e1ec6
TCGA-EE-A29B-06	SKCM	3f75b1c7-a5d8-4aab-a179-7493d2cc8e07	13029e94-23c6-459a-b147-c5573bc0b682	76d6e27b-7069-49d8-990a-ef4a282a2efb
TCGA-EE-A3J5-06	SKCM	48bfac90-474b-4058-9915-104e65935532	7e435917-f691-40d3-af84-dc52a6293c82	7018f900-a49e-44cb-8112-8ab79fcf5907
TCGA-ER-A19L-06	SKCM	514b2496-360f-4f88-a581-f25ab0064d19	afe6c40c-00a5-45f9-b584-d8b21e02fb91	b10a88d5-3469-4e19-956a-09d83e04149d
TCGA-EE-A2MI-06	SKCM	5886c13a-f8a3-496b-8224-004eda8c5e0a	f54bb0b7-7158-441d-a13b-261a1a0b3645	6bb1790f-9139-4617-8315-fefdf57de8d1
TCGA-ER-A19E-06	SKCM	62ca2bac-6ba5-44d9-af53-27eb8403fb30	9994b0fc-c07b-40cc-9460-03d3b1737bcb	4db876af-f81d-48b9-be7a-0b8a15e10b8f
TCGA-ER-A19J-06	SKCM	63fb5928-dec2-4c4d-b84d-58cef7889cee	55ca84d7-13d0-4f58-8f27-402c68abf94c	83d821c6-4d55-4631-ba2d-84c149e9fc22
TCGA-DA-A3F8-06	SKCM	6b5cbcf3-2197-4eb3-9bd3-9cec183833a8	bdf809f7-3900-4ce9-ac24-a49c6dcfcbc1	57e00fd4-5a1a-49d9-a190-8825b5c006f6
TCGA-EB-A24D-01	SKCM	7d51032f-2716-459f-ab0a-9793b10fcac6	8cea5bf4-d797-42c8-9cc2-8283dbe2d089	9d64fe50-c860-4a40-baac-d3ba2073e742
TCGA-DA-A3F3-06	SKCM	881a50ed-e277-425d-b203-427515e441c4	6bbf8d85-d311-4079-a2c2-4437bed74657	3475d243-435d-4e5b-bae7-37ab4bce7212
TCGA-EE-A2A0-06	SKCM	933d47bf-3fc1-40da-80b7-31de4c9435e4	a61dfdac-13e9-44c7-b96c-0e51e792020e	3b2441cf-0bb2-4f74-9e0f-0f55feb209a9
TCGA-DA-A1I8-06	SKCM	a02d54b8-7d70-4692-a01b-e6682236ff90	b25d4f9a-8359-4500-83c5-2417b373a205	03c2f6ba-caef-41e1-ad3e-7a0a76d9f4f7
TCGA-EE-A2M5-06	SKCM	a0f51274-f8a8-4762-a796-f2d596626483	9a79bd60-d9d3-4ba4-a41b-6c6e739bf1ae	76b9b320-f504-4db6-9ddd-cd84b26a2212
TCGA-ER-A2NF-06	SKCM	a273af75-f08f-4aeb-a36b-7eaf9bec7710	220a2255-6c9a-4c16-a9fd-84092659d445	3722d3e6-cddc-462b-9afa-8f08e31fb05e
TCGA-FS-A1ZD-06	SKCM	a9c8377e-fbf6-49fe-9cac-41202c1fb14e	0afd1d41-e5c4-4a9c-8fe2-2dfe29d311b3	030809ad-2009-424d-be47-7184c72393e1
TCGA-DA-A1HV-06	SKCM	ae60e1ce-e737-48c6-b124-deed0964361d	c85babdc-f2c6-4ec2-93ba-52a6887fe9ab	841529b1-23bf-4adf-918a-021e8c1876a9
TCGA-DA-A1I0-06	SKCM	b05b42e7-cc40-4132-b44e-f7b8986feeca	8333dd9d-fcd9-42a5-b142-4a9c9f64c186	1f1b8abd-9770-42eb-b4dd-d26f9108ae7e
TCGA-EE-A2GT-06	SKCM	b2935573-77e9-4c29-9192-16d0099a7bcc	c565a473-28ab-491c-8512-c01be4fa71bc	1a7e9b2d-c4e6-4372-9b95-a509a30f0d26
TCGA-D9-A148-06	SKCM	b34eedb8-a30c-46d8-83f7-2cdccd21939b	243e42a5-d817-4ff3-82f8-799f6a4a70e7	37640852-435c-49b0-a9c5-190e19371658
TCGA-FS-A1ZP-06	SKCM	b8332dd7-3e7b-494f-8f7e-79dbb96da4d2	2b83e0c7-9216-46f7-9abb-4caf30331cb2	cae03431-3985-403e-ab72-e8cd232bea88
TCGA-ER-A19T-01	SKCM	bc12694f-609a-4c35-b72c-03a09bef8d3b	654a81c9-b674-4824-9544-9ff122e2752f	c95bc731-e496-415a-871e-95308b9a73a3
TCGA-GN-A266-06	SKCM	bcab6588-d508-4b56-ba83-2d1cb6c902ae	e789266d-6f64-4dfa-93dc-f807f7e7f748	7b58175d-68f3-4e46-b70e-b580319dd13c
TCGA-DA-A1I2-06	SKCM	bf057243-6550-4e80-9b23-53bd147cb7ee	af9d74d7-e130-4421-acd8-381e7dd562a7	e810eeba-eca8-4792-a9d5-fbe7da7ad416
TCGA-ER-A3ES-06	SKCM	c68699c3-2554-4bee-b02c-29082224b217	34d2d20f-8fba-44d3-a320-d2c2571c2f59	c3b0048d-b2f4-4fbe-8b98-a551f3624df8
TCGA-GN-A264-06	SKCM	c7045ddc-305d-4764-9f0a-3c2a0f5cdb46	d8670dba-3f3b-42ac-a746-9edeb2a595f1	746700e2-02b3-45d8-8bb4-0de6d21558ad
TCGA-D3-A1Q5-06	SKCM	d02feabc-b1c0-4d09-850c-58033333014c	16234fb4-bbbc-43db-a527-4270d0743a3f	056cf0e4-d840-406d-993a-65017a39f071
TCGA-DA-A1IC-06	SKCM	d4ff5f49-c89c-4322-b035-03d5b48796a9	5d95e54d-49a2-464e-944a-1faa63033ea7	f8e6851f-a0cf-4b0c-bd7f-56debb0d6605
TCGA-ER-A19D-06	SKCM	d65844eb-2373-4a58-80b7-2081b0698f5c	f7adb9be-c202-4df7-b4bc-128227315b3b	9cad5f4d-1643-4c4d-968e-2a4d7641b7c5
TCGA-GN-A262-06	SKCM	df3ff07d-ee61-41e4-8ca4-4deab9487d24	31f0f5ab-42a6-4099-b202-9dd5283a66a9	8fa99755-1143-478a-8dc0-883e0edc2bbd
TCGA-DA-A1HY-06	SKCM	e20d89d1-5b56-45cb-a45a-d215ac511523	9f06ebc8-805c-434b-8bf3-5eb8244971b8	f294e77c-93d2-49e5-900a-90bb8eaec0e5
TCGA-FS-A1ZU-06	SKCM	e3104193-2021-4fd3-8120-e61ef1e6298f	3635ffdb-57a6-4497-9692-ccbdff7264b1	69846147-1ea6-47f5-b687-60d985b9362f
TCGA-EE-A3JI-06	SKCM	eb5d178a-6ea9-4872-89a3-29da6974c359	fb553bcf-e300-46b5-ac60-b4f9117c7aef	a0725b6a-a045-42b6-b8d3-ef340941b8ad
TCGA-D3-A1Q1-06	SKCM	eba14391-05bb-41f6-a582-1f64b1d88210	94f8d394-6415-43b9-9c14-c88aee93e4cf	f1b58fce-fb71-46bc-84f9-c641f4cdd2f5
TCGA-DA-A1HW-06	SKCM	f321d2db-ec3f-4579-bde7-f70997287a6d	8d74bc9d-c8b0-4f23-9ac8-580e71720cfb	a582d927-9110-4c8d-929a-bb99b5fcdc72
TCGA-GN-A26C-01	SKCM	f8c63c18-54dd-4e99-939c-0fa89283187f	e2aed68c-18ae-4473-a7f9-62f5db1088ed	cb505ec8-40fe-4d68-8b71-1a07c0ff9d0e
TCGA-DA-A3F5-06	SKCM	fa6678d3-c924-4195-a034-740bfa737048	2da6986b-148c-4a88-bf1a-94ce3d80b4e9	0324c3ce-3e7a-4ecd-87ef-3d02b591c0b0
TCGA-ER-A2NF-01	SKCM	fc61d7c7-c128-458f-ae9b-e84757e67c96	220a2255-6c9a-4c16-a9fd-84092659d445	ebc85b18-c95d-41ea-a03f-da971300410c
TCGA-EM-A3FR-01	THCA	02b88706-4ccf-4f5b-9a20-52293fcc2d0e	ac93a5d0-8e16-427f-88c4-8b96a2a782da	4445b933-3797-428a-b46e-780db2fc3a87
TCGA-EM-A3AL-01	THCA	05186ac6-8313-4f6f-9874-c2fbdb986b96	ad779512-5481-46e4-8427-d81ab1ba1e7b	ded7493e-0315-4738-8ec3-686f6880c4c0
TCGA-EL-A3CX-01	THCA	0c5cc8cc-161e-41eb-b84e-1541a5ca45fa	5f733a80-d6fc-4139-9162-da85673ea2c9	e4ee1936-4089-43af-a21f-e87834f631a2
TCGA-DJ-A13W-01	THCA	20024d0a-1646-43de-b1ab-d84f00578c18	46e85313-13f4-4569-96c1-f3a351ec201f	9f120f02-24c3-4344-b5f1-02e63e9eb0cb
TCGA-ET-A3DV-01	THCA	42b39ece-f4dd-4e20-997c-9a8361fbda8b	72462b52-2b00-4c31-be93-e29fd7e0c228	ab2c6d3c-851e-4adb-8cd0-a17fdd8b9a7e
TCGA-EM-A2OW-01	THCA	4922e366-8b3a-44bb-8fdc-f2fb1ada1d84	068010fd-8c31-4244-b9cf-1d3902f95aca	24904d08-08a8-49b8-8e8b-666468361c69
TCGA-DJ-A3US-01	THCA	49830c3d-9a8c-4d97-b4da-9e6bb807a60c	ace55610-0655-430f-af25-47858dd2c9e6	0d29200e-946b-4ec1-990f-ddb7443b5c9e
TCGA-BJ-A0Z2-01	THCA	4edbaf2a-86b9-4cfb-8f40-c458c2291c40	0f04cf2a-a99d-4c63-9a08-00c251e8f53f	a6904a39-5605-41cc-a0cc-12cb45fc9a25
TCGA-EL-A3MY-01	THCA	51f932e6-6694-435a-b644-6278b54964a7	6f36ca27-e504-4d47-836f-c7c8d984c983	04850a1e-f5a3-4d36-a2c0-bfb6fb8b8b16
TCGA-EM-A3AQ-01	THCA	568cd4c8-c91d-483d-ba55-62b76677871f	e4693c31-87c9-44ca-934a-29f6149a9a4f	36b24319-2f00-4107-9991-6f277fa8b25d
TCGA-FK-A3S3-01	THCA	5a1b4d6e-750a-425e-a639-4e2a1112ad84	2dd38164-594b-4125-a15c-b4909d4ac5a4	dc057aaa-a003-40ad-8f0c-7b069c1dcc84
TCGA-EM-A3FQ-01	THCA	5ea233c9-c1a6-4f1b-ad14-df5d3c22e142	b4f842b5-35af-4738-a168-91225328e27e	dd6e3e97-7ea1-4ffe-91a2-18efb1e7899f
TCGA-E8-A418-01	THCA	5f366d27-1457-4935-bad3-167243f4d9bb	7676ba34-d203-4173-8b4e-854296b9262a	8b802643-65df-4585-88f8-5790ea0e0639
TCGA-EM-A2CN-01	THCA	62dfafa5-a0c9-4c4a-b0a7-ce0bc77a541a	120212ec-dc3a-4bda-bdff-a534f6345731	7fe438b7-31a9-4b85-b761-f3bdf1467355
TCGA-BJ-A28V-01	THCA	639a1093-ae19-41d7-962b-775e523c07b8	408af4c7-4687-4675-aa12-ab808f667d89	29e7d909-80ac-4bba-af43-f0d1f59f017d
TCGA-DJ-A1QL-01	THCA	6ea4a0b3-134c-4b48-bd4d-13d6276786d2	9fd22288-b6e0-47cc-88f1-f2e4fae0b736	2385084f-681b-49a3-a78f-6975a03f419b
TCGA-ET-A4KN-01	THCA	727542c8-7cbd-4af9-a011-9b61cb8eceb4	860b83d3-fe8b-411a-9e46-7fd149d9282d	f125f9eb-0820-4b1e-8c1a-4e11479236c9
TCGA-FK-A3SD-01	THCA	7b0aa7ff-87cc-4432-8872-2e41254f4438	3abc134d-1da1-4fe9-bc64-434bd18c1e3b	9341c290-4634-4bdc-add6-4617cc5132b3
TCGA-L6-A4ET-01	THCA	7fadba7b-2d6c-4f41-89a3-388f247b5cd9	79b20d81-296f-4dd8-a7fb-e7cffd850a6d	c8414c0f-425a-45c6-acb4-d532cc651398
TCGA-BJ-A191-01	THCA	80304de2-8f90-4d66-a991-f1102cfb3eb9	d2149bf0-0ebf-44fc-8763-98cbac731b09	2ba7311f-118b-48e3-8d40-758a5be21cd2
TCGA-EL-A3T0-01	THCA	87bb6d6e-faa5-4643-9936-5699c3c603f6	727231a1-ba56-4364-b10d-7dcd9712f0d2	ba92c434-3604-4b85-bc76-3bbe5c44253f
TCGA-FY-A2QD-01	THCA	8e2b8a7f-3579-445b-9a89-1d0de7b2504a	435d8b89-8baf-4f3b-a3cd-31d7a6f9685b	4cf2b5e4-f0c1-4b3b-a9d5-95039175da9f
TCGA-EM-A22O-01	THCA	a11138b1-402a-4761-9067-c22933f4aebb	a257a043-e8a9-455b-8680-86679e1f8139	515f6412-5df6-469b-a149-66dd5bf2e5fd
TCGA-FK-A3SE-01	THCA	a621efd4-c70a-4cb7-a314-31b2a7e84dd4	55544390-b022-46de-a5ab-b7cfbb7d33d1	a878d276-e486-4b84-a18b-b52f1f5ee89f
TCGA-EL-A3CV-01	THCA	acd47bc6-72d7-49b7-9f81-8d9c04772236	4a438e25-4fa0-4cb4-aa55-591f1f004cfe	70bced00-b059-4b26-a09d-02712fdc4372
TCGA-DJ-A2Q2-01	THCA	b19205dc-0d49-48d3-9330-66b678d2ab43	da028647-367e-4e64-8098-ea2eeecabd69	56a71a08-5461-4b48-9754-8b5401925d60
TCGA-EM-A2CP-01	THCA	bba80551-be18-420e-987d-5a11dbd3e6a1	1d193648-dea8-4d9e-8161-5007f8020a0b	fc50c8e5-af63-4e45-a158-0d7239b42102
TCGA-FE-A3PD-01	THCA	d6c1f317-22e1-4a61-933f-0cf30ee14ea7	b5b7122a-1a30-4606-a3be-ef923f22586c	fb821758-ff40-49b5-a5b5-fbfa490e50d5
TCGA-BJ-A0ZB-01	THCA	d8a3f145-becb-4503-9cbe-60873fadb2d7	a223d619-ce97-4409-8681-50b1d9b7b0de	09b8da46-11cf-40f1-8811-670bdb3a6297
TCGA-EL-A3TB-01	THCA	db139481-7c6c-4166-94f7-95f8578b9416	6006305a-1e9e-477f-b011-279153772ee2	99a1ae9f-ad61-4808-ab86-89730a6d77b1
TCGA-EL-A3H1-01	THCA	e47134bf-add4-4ad3-ba66-093ca9dc6b0d	21905659-d23d-455a-a9a9-173450015d96	37b2a63d-358d-4a3c-9f21-a6ace3f8ebb7
TCGA-EM-A2OV-01	THCA	ea00e4bf-cf99-43fa-a6c0-5b1957e6cd71	ec8a36a2-c3c3-486a-afa1-16fde5bfbc81	4d2ce345-8d8f-4b50-83eb-688e17b6d0b4
TCGA-FE-A233-01	THCA	eada74e6-49e2-49bf-b32d-2d2a24a0530c	b84678ad-e08c-4570-8509-35f9380de689	f516cda0-5a3c-4f17-87f0-0c2a42492037
TCGA-DE-A0Y3-01	THCA	ed43716c-98f3-4d55-b8ed-6a6f4bdf11c6	374a6fea-cd13-4b8e-9563-37831059d454	ab6f71e5-233f-40ff-926a-e5d34b8c4324
TCGA-BJ-A28T-01	THCA	f51c4fbe-5cdf-4f5c-998e-e7150b8c4acb	b13a3635-3371-4147-988a-628f0aa45b65	5f395ea3-59c6-4ca2-8378-4320e08695bf
TCGA-EY-A1GS-01	UCEC	02d8aa9d-cdf3-4bef-995d-632b37c8d518	ce66a0ef-da15-450e-98ea-8fdf1dfbbade	dc6cfa31-4b89-4a16-b1a0-8600f7b1a79f
TCGA-AX-A05S-01	UCEC	10e8b3ac-aa4d-45b0-890b-fc825d4d6f15	24ac2aa1-bc7e-4a0f-a84b-768ae9b6dc6b	5632c242-5ad0-4d74-b59f-89662c12b724
TCGA-AX-A06B-01	UCEC	119eafbf-d166-4212-862b-7d1dbeca4019	94de665b-3933-48b2-bfe4-753b1a7c0249	28fd3732-f152-46c4-bedf-4c9ebf0f566a
TCGA-D1-A17K-01	UCEC	1cfaec8e-9f51-42c0-8543-f055e6492c12	93789931-943e-41a8-b163-0bf0b3dee265	4a03e408-ebdc-404e-acfd-08a3d1b1b62e
TCGA-D1-A1NU-01	UCEC	1d59e80f-99ff-4a25-8fb8-21e2692a6d3e	cfdd12c9-4029-4bfa-8a79-90b47e2567df	77759ac1-2574-472f-93fd-cdddb0ec6a00
TCGA-AP-A0LD-01	UCEC	221483a0-0125-4a6e-997e-eb4878d058b8	fc69df34-97b5-499f-baed-6a519d71586f	2dc86365-4c0f-4914-8759-b1e7092dd790
TCGA-DI-A1NN-01	UCEC	27b10b77-44ee-46dc-bb22-f27afb3a285a	9080a5e8-a06f-4de4-889e-2311d588fd0b	de11bbf7-23d0-4327-804f-0a6a31a7a225
TCGA-A5-A0G9-01	UCEC	29f4b3fa-680d-4516-b8fa-6de81c01f564	84249bb9-9af1-4714-a1aa-01131343c50d	e98a084a-8cf2-42dd-a4b7-40f3288261cb
TCGA-AP-A054-01	UCEC	328a4e87-5e44-40b1-aaba-dc1791a4cdea	290b1a56-1db0-4f33-813e-0069dd7b618f	af75668b-22d4-4660-9044-9197b07893db
TCGA-AP-A0LH-01	UCEC	3487599a-22b3-4df2-b442-970d961269a3	67f7f3d8-25f3-475d-a31a-cbc20a6a33cf	2348a31b-b7f3-4e0e-bc3b-c1d892d8426c
TCGA-AP-A0LI-01	UCEC	40438d7d-4170-4e6c-8af5-6d88e0f6d549	899b39c4-d0bf-4dd8-9d3f-65dbab0646c4	09209cb3-2a37-4be8-a18b-e187ddf2b000
TCGA-BS-A0TC-01	UCEC	491ab2fd-aaf7-4e7e-a418-bedb29c6299d	13170fa3-9ee5-4578-94e8-6ed600659f92	738e83f6-5fb9-4ef4-b46e-118438f22d24
TCGA-AP-A052-01	UCEC	4a700b2d-4286-4894-b160-5889aae46b89	cc41d69d-0362-43c7-9960-d26d13210d55	cf4a7b25-42a8-4e95-a1af-f9736e7a87e5
TCGA-AP-A0LO-01	UCEC	520321ee-7b98-4820-96fe-1710f5c2d263	f0530dd3-3617-4434-adc2-e201bc1f88d8	b0f67163-9244-4a7f-860d-bcfd1292d665
TCGA-A5-A0GG-01	UCEC	57e6a5b2-55fb-4bd7-83f7-c8527e4b852c	3ebb8401-1f50-4422-b232-3d35893554da	f1d8a363-3071-4740-a20b-63f0729d07cd
TCGA-AJ-A23M-01	UCEC	58356468-ebba-432d-be45-78c5eba7d1a5	9ce19b8c-6d39-4111-a39d-6ccb1349c7a4	59624b28-a3d4-40d5-b75a-cd0c4bc2d45f
TCGA-A5-A0GA-01	UCEC	5b87f21c-432d-4401-8bca-964a511b1c0d	0231b9b6-2c0e-4493-a63d-d7aa9e167b75	f483b460-8be0-4e61-bfe2-afc041089da1
TCGA-BS-A0TG-01	UCEC	616c6ca1-7f31-4f3b-ae82-e2979124bc67	99f1c3d3-edc1-489b-89bd-945f02fa4c1d	6a87ed37-6e36-4078-9018-989b138428e6
TCGA-AP-A053-01	UCEC	63d51992-2365-4b5a-826d-b8be0f4c0aa4	9927717d-f839-433f-b1ae-aad127ba0f02	41effb80-4dc0-4ef1-9926-42ee73b14c92
TCGA-BG-A18C-01	UCEC	69d619ae-86fe-4e03-8088-6b743fc2e383	3435ea57-2c1a-4217-bd27-e5cb559692f9	c718dfe0-be49-411e-a4d7-c7cc3f063177
TCGA-BS-A0TD-01	UCEC	6f325ae2-9902-43c3-a0e5-3ec11568f154	9763647c-b3b7-470e-9770-369071ce0515	26d91acf-a12d-4970-a37c-75b09410ed55
TCGA-EY-A1GW-01	UCEC	7b82801b-407a-4df5-ab8c-908c88c5cd75	c3f71dfa-6666-4dd5-9a8d-fbc090cc022b	88c30b9d-b302-4422-8df8-9c1a64d7181c
TCGA-E6-A1LZ-01	UCEC	7edc6c47-3ef7-4212-805f-ea067d9ced87	a7c47e6f-ff14-4809-b8b7-409749c651ea	53aa9b59-66e4-433d-8405-87432424b560
TCGA-EO-A1Y8-01	UCEC	7f8dd6a3-2382-45cb-8cbc-c26752d36923	3f03b6dc-8634-4d06-a86c-64b9ed8a09ec	1e5277ca-41f6-41a0-8300-4a20e10edac8
TCGA-A5-A0GJ-01	UCEC	8b9d3676-a6e1-44ff-8070-23bd6b445eae	7759050e-d842-44d6-867e-abdb79d860a3	7615cef8-9f41-49ac-8a67-e3ddd0fef72d
TCGA-AP-A0LL-01	UCEC	8c3b7471-7755-44b9-9c57-d762dcf9fad6	ed720cbf-8795-4da6-bf2c-5ce9c7819a2a	9d926891-cfc1-4ecc-b6a0-1d98bb49f9e1
TCGA-AP-A0L9-01	UCEC	94218898-4124-4887-b083-35a105f2d2c7	6465ef66-f627-4132-a7a9-9dd7e4efcaee	a288ca34-1390-4217-844d-568b70e1f763
TCGA-AP-A0LF-01	UCEC	950d1cde-85b3-4125-aa61-2e92563f3c83	ccd3a6bf-a678-41c8-9f75-1df28ef3cee8	775a7e2f-791b-4d8f-9af6-a9018b78b2a6
TCGA-B5-A0K3-01	UCEC	9521a714-8b3e-47bb-b3da-d739a0134c03	30aa9811-6071-4d43-a9d1-f6860a7b49f2	ee5ed9f0-8240-4b0b-b922-4dcef0a829bc
TCGA-D1-A16G-01	UCEC	9deb6702-09fa-4e93-820d-6fd1b4ce428f	5b116f4d-aae9-4096-9564-aa0c8aba108d	aae1d6e5-d41d-4ce3-9def-35c37601cf61
TCGA-BK-A139-01	UCEC	a21fdc10-7a5e-4a25-95fc-4a9591591938	b1e08409-b1c2-480d-859a-ad788a15700e	27629399-18f2-421c-b0b0-f0201d542189
TCGA-AX-A2H5-01	UCEC	b95b4067-92ec-4456-8c85-de966b2a6f37	d4c21d47-b474-4a87-a1e2-b70b061a84f7	165efa6b-5c3d-4a42-99e3-3b915f2977f4
TCGA-AP-A0LE-01	UCEC	bda25665-9395-473e-899d-0b46647b00b3	5b674b94-60a2-4a0d-981d-8bdb637933cf	22063ad1-ba0d-4fb9-a5da-9b9d0e938a96
TCGA-BK-A0CC-01	UCEC	c381402b-1d98-4f62-8d51-8f787512f162	f6783b67-b924-42b6-a04f-a054b9054a78	955fee25-8fa0-4871-90c6-6e4c16f421e4
TCGA-AP-A0L8-01	UCEC	c586fef8-ece5-40b4-9613-b85f2b3d3efd	d4e099ce-85a7-4e1f-846d-272874123170	bfd4ba58-7a29-42fe-bbd2-6ebf90bd5347
TCGA-BS-A0TE-01	UCEC	c65990cd-c90c-4b5e-8192-683b5d41cbe6	72350fe0-0c5e-493f-8d19-ee2303dc7f81	f769d54e-8963-410b-b7da-09ebd42a3329
TCGA-BS-A0V8-01	UCEC	c95d9015-10a2-45bb-bc00-93e1c5815a43	4a47eec1-a25e-4591-be8e-110637134b0e	7eec1989-1959-40fb-83a0-16dfd5ac3787
TCGA-A5-A0GE-01	UCEC	cc886627-18a3-477e-abe6-86c1cd339d5b	2c6a0a07-035b-4117-95c6-092e47ed18b5	cdb5fc10-a798-48e4-b2e5-8a562bf30f63
TCGA-BS-A0U9-01	UCEC	d56495db-b8e8-42d6-9713-c755ab0f33f3	8efa07f1-bbd6-41e7-939a-f1c41bb5c07e	8537c37f-39b7-4c1a-8cb7-a3cd6817b55b
TCGA-AX-A1CI-01	UCEC	d7f566b9-ce94-412b-9f64-ee261cefbefa	ffa87fec-6cfb-4619-932f-2d14bd76421e	ae1cb1f0-8341-45fe-95e0-0a1af80c869c
TCGA-B5-A11H-01	UCEC	e168501a-dd40-47b2-b312-65edfc45235f	6e7aaa08-6d1d-4df5-8c02-c8ef440ac670	b7a94678-4f13-468e-ab4a-a702b8b05f67
TCGA-AX-A1C8-01	UCEC	e2e89fac-8b4d-4fdf-83b8-7f5c21a79869	c6139fde-77aa-443c-bcde-e18a8644f610	1828ef15-79e4-47d3-8e8e-f777ede8c278
TCGA-AX-A0J1-01	UCEC	e42d9659-c39c-404e-ab72-1a0411547347	ec249e60-bf32-4479-8b36-62a2ce27667a	a0be369d-8631-4658-bdf9-d0cb0a386228
TCGA-AP-A05A-01	UCEC	ee555c29-a7d7-43a9-aec8-50a0199b65cc	6ae1b651-9d40-4e09-929f-fb6c88cfb887	d3af5e60-871d-4838-9df4-0498c32fd5c0
TCGA-AP-A051-01	UCEC	fa21c61b-adeb-414e-9712-ffd0619180e0	830fa472-6daf-4288-ba32-e9d0d817bd66	500831f0-ab5f-4a7f-b2ce-02ffae25afc7
TCGA-AP-A05D-01	UCEC	fd6b342b-ef3b-436d-9577-fcce80782d5a	a0fee2f2-6fdb-4b5d-96fa-df9a4dc0688a	e29fbf8e-28e8-473d-9c98-5c0f039d96d8
TCGA-B5-A11I-01	UCEC	fe319028-03ac-4741-bcc2-a6ed7a1e07ce	458023b4-e6d6-45d4-bebe-2321fc693837	e947887d-2f16-4a38-813d-4fd49af1d014
