# Supplementary material for: Simultaneous DNA and RNA Mapping of Somatic Mitochondrial Mutations across Diverse Human Cancers
Source: PLoS Genet. 2015 Jun 30;11(6):e1005333. doi: 10.1371/journal.pgen.1005333 (PMC4488357; doi:10.1371/journal.pgen.1005333)
Supplement: S2 Dataset — The table includes 644 mutations identified using WGS, of which 616 where confirmed in RNA-seq. (XLSX) [file pgen.1005333.s008.xlsx]

## Sheet: Sheet1
Tumor barcode	Disease	chrm_rCRS pos.	Ref. base	Var. base	Gene	Impact	Tumor ref. reads (WGS)	Tumor var. reads (WGS)	Tumor var. allele freq. (WGS)	Normal ref. reads (WGS)	Normal var. reads (WGS)	Normal var. allele freq. (WGS)	Ref. reads (RNA-seq)	Var. reads (RNA-seq)	Var. allele freq. (RNA-seq)	Sequence context
TCGA-EJ-5506-01	PRAD	4142	G	A	ND1	missense	5239	1369	0.207	3772	1	0	6717	1098	0.14	GCATACCCCCGATTCCGCTAC
TCGA-EJ-5506-01	PRAD	7566	G	A	TD		6137	1644	0.211	4694	2	0	136	190	0.583	TAAATTATAGGCTAAATCCTA
TCGA-KL-8341-01	KICH	6377	C	A	COX1	missense	6139	1345	0.18	7653	1	0	6792	1086	0.138	TCTCCTCTATCTTAGGGGCCA
TCGA-KL-8341-01	KICH	14159	C	A	ND6	missense	1691	5824	0.775	7554	4	0.001	2200	5660	0.72	CCTATTCCCCCGAGCAATCTC
TCGA-EW-A1PB-01	BRCA	10946	A	+C	ND4	frameshift_indel	2006	1048	0.343	2350	4	0.002	3875	3658	0.486	CCCCCTAACAACCCCCCTCCT
TCGA-EW-A1PB-01	BRCA	15574	C	T	CYTB	synonymous	1402	2285	0.62	2843	1	0	1535	3139	0.672	ATTTCCTATTCGCCTACACAA
TCGA-A8-A09I-01	BRCA	16389	G	A			530	1617	0.753	2566	1	0	406	1465	0.783	CCTCAGATAGGGGTCCCTTGA
TCGA-AG-3727-01	CRC	10685	G	A	ND4L	synonymous	500	7090	0.934	4665	3	0.001	405	6402	0.941	GCGAAGCAGCGGTGGGCCTAG
TCGA-EY-A1GS-01	UCEC	12635	T	C	ND5	missense	5151	1444	0.219	3825	2	0.001	2665	834	0.238	ACATGGTCCATCATAGAATTC
TCGA-EY-A1GS-01	UCEC	16068	T	C			194	5040	0.963	3312	1	0	29	1380	0.979	AAGTATTGACTCACCCATCAA
TCGA-18-3415-01	LUSC	4795	C	G	ND2	missense	1821	5954	0.766	4673	4	0.001	681	2615	0.793	CTAGGAATAGCCCCCTTTCAC
TCGA-18-3415-01	LUSC	14643	C	T	ND6	missense	3232	4567	0.586	6268	3	0	n/a	n/a	n/a	ATTACTAAACCCACACTCAAC
TCGA-77-7139-01	LUSC	12521	T	C	ND5	missense	5736	2106	0.269	3877	1	0	2784	826	0.229	CAAGAAGTTATTATCTCGAAC
TCGA-CV-6961-01	HNSC	5571	T	C	TW		2360	1425	0.376	6238	6	0.001	12	35	0.745	TTGCAATACTTAATTTCTGTA
TCGA-EM-A3AL-01	THCA	2421	G	A	RNR2		2590	1506	0.368	5197	1	0	4614	3161	0.407	TACCCTCACTGTCAACCCAAC
TCGA-EM-A3AL-01	THCA	3244	G	A	TL1		2460	1697	0.408	5203	7	0.001	1185	2641	0.69	AGATGGCAGAGCCCGGTAATC
TCGA-CF-A3MF-01	BLCA	2652	G	A	RNR2		3748	693	0.156	3615	0	0	6464	1177	0.154	CGAGGGTTCAGCTGTCTCTTA
TCGA-CF-A3MF-01	BLCA	8388	T	C	ATP8	missense	1874	2635	0.584	3632	0	0	3675	4163	0.531	AATACTACCGTATGGCCCACC
TCGA-34-5240-01	LUSC	9343	G	A	COX3	missense	836	1507	0.643	2011	1	0	2507	4574	0.646	CTCATACTAGGCCTACTAACC
TCGA-34-5240-01	LUSC	13708	G	A	ND5	missense	1332	543	0.29	1721	0	0	1047	523	0.333	TAAACGCCTGGCAGCCGGAAG
TCGA-DU-6401-01	LGG	14648	C	T	ND6	missense	238	7671	0.97	1144	0	0	543	7159	0.929	TAAACCCACACTCAACAGAAA
TCGA-A2-A3KC-01	BRCA	12991	G	A	ND5	missense	4031	3408	0.458	2256	2	0.001	1665	698	0.295	CCTCCTCCTAGCAGCAGCAGG
TCGA-A2-A3KC-01	BRCA	15709	C	A	CYTB	nonsense	6536	1305	0.166	2626	1	0	5791	1328	0.187	GCCCACTAAGCCAATCACTTT
TCGA-D8-A27H-01	BRCA	15217	G	A	CYTB	synonymous	414	7421	0.947	2677	1	0	2145	5647	0.725	CATACATTGGGACAGACCTAG
TCGA-CZ-5987-01	KIRC	313	C	-CCGCT			333	163	0.329	2221	7	0.003	175	73	0.294	CCCCCCCTCCCCCGCTTCTGG
TCGA-CZ-5987-01	KIRC	318	T	C			104	175	0.627	1814	8	0.004	24	195	0.89	CCTCCCCCGCTTCTGGCCACA
TCGA-CZ-5987-01	KIRC	2679	T	C	RNR2		369	2288	0.861	6957	4	0.001	225	7706	0.972	ACCAGTGAAATTGACCTGCCC
TCGA-C8-A130-01	BRCA	1872	T	C	RNR2		6359	1467	0.187	3934	1	0	6483	1461	0.184	TAACTAGAAATAACTTTGCAA
TCGA-BH-A0BW-01	BRCA	5894	A	+C			3048	1813	0.373	1350	5	0.004	2845	1058	0.271	ATTTTACCTCACCCCCACTGA
TCGA-BH-A0BW-01	BRCA	7275	T	C	COX1	missense	1463	888	0.378	861	1	0.001	4666	3100	0.399	ATCTGTAGGCTCATTCATTTC
TCGA-BH-A0BW-01	BRCA	16320	C	T			2382	2975	0.555	1236	3	0.002	604	1258	0.676	GTACATAAAGCCATTTACCGT
TCGA-H4-A2HQ-01	BLCA	2742	T	C	RNR2		1430	1115	0.438	3094	1	0	3939	3950	0.501	GGAGCTTTAATTTATTAATGC
TCGA-AR-A2LK-01	BRCA	499	G	A			343	2475	0.878	514	1	0.002	23	26	0.531	TACAACCCCCGCCCATCCTAC
TCGA-AR-A2LK-01	BRCA	13901	T	C	ND5	missense	505	3753	0.881	756	0	0	1244	3546	0.74	ACATTTTATTTCTCCAACATA
TCGA-AO-A12H-01	BRCA	6111	G	A	COX1	missense	323	6006	0.949	3013	2	0.001	318	7531	0.959	CTTCTTCATAGTAATACCCAT
TCGA-D3-A3MO-06	SKCM	11039	C	T	ND4	missense	312	7570	0.96	2390	0	0	333	7240	0.956	ACGAAAAAAACTCTACCTCTC
TCGA-AX-A05S-01	UCEC	3153	T	C	RNR2		288	1496	0.839	2875	2	0.001	268	7620	0.966	TAAGGCCTACTTCACAAAGCG
TCGA-AX-A05S-01	UCEC	3454	G	A	ND1	missense	631	848	0.573	2385	1	0	2898	5028	0.634	ACAACCCTTCGCTGACGCCAT
TCGA-AX-A05S-01	UCEC	8155	G	A	COX2	synonymous	326	1748	0.843	2885	1	0	591	6667	0.919	CACGACCGGGGGTATACTACG
TCGA-AX-A05S-01	UCEC	15359	T	C	CYTB	missense	333	1719	0.838	3086	1	0	544	7294	0.931	CGAAACGGGATCAAACAACCC
TCGA-AX-A05S-01	UCEC	16093	T	C			301	1670	0.847	3320	6	0.002	90	1476	0.943	CGCTATGTATTTCGTACATTA
TCGA-92-8064-01	LUSC	9628	G	A	COX3	missense	2625	725	0.216	7814	12	0.002	5304	1721	0.245	CTCGCATCAGGAGTATCAATC
TCGA-AX-A06B-01	UCEC	2697	G	A	RNR2		781	7042	0.9	2994	8	0.003	1944	785	0.288	CCCGTGAAGAGGCGGGCATAA
TCGA-AX-A06B-01	UCEC	3643	G	A	ND1	missense	887	6938	0.887	2749	6	0.002	659	7213	0.916	TAGCCTAGCCGTTTACTCAAT
TCGA-AX-A06B-01	UCEC	5947	T	C	COX1	missense	4945	1195	0.195	1936	2	0.001	6806	1145	0.144	CACAAAGACATTGGAACACTA
TCGA-AX-A06B-01	UCEC	6620	T	C	COX1	synonymous	892	6798	0.884	2805	6	0.002	3452	4397	0.56	GATTTTTCGGTCACCCTGAAG
TCGA-26-5132-01	GBM	16158	A	G			5479	2356	0.301	2153	1	0	845	383	0.312	CACCTGTAGTACATAAAAACC
TCGA-21-1078-01	LUSC	16260	C	T			327	7070	0.956	6973	25	0.004	77	3030	0.975	CCAAAGCCACCCCTCACCCAC
TCGA-05-4398-01	LUAD	15892	T	C	TT		1934	5893	0.753	6668	2	0	76	4299	0.983	GGGCCTGTCCTTGTAGTATAA
TCGA-AG-3885-01	CRC	2495	T	C	RNR2		6060	1411	0.189	4854	1	0	2456	597	0.196	TTACCCCGCCTGTTTACCAAA
TCGA-AG-3885-01	CRC	3850	G	A	ND1	missense	5878	1399	0.192	3130	4	0.001	1659	290	0.149	ATGACCCTTGGCCATAATATG
TCGA-AG-3885-01	CRC	12345	G	A	ND5	synonymous	667	6743	0.91	4838	3	0.001	0	8	1	TAATAACCATGCACACTACTA
TCGA-B6-A0RE-01	BRCA	41	C	T			1491	1567	0.512	1332	0	0	77	57	0.425	CACGGGAGCTCTCCATGCATT
TCGA-B6-A0RE-01	BRCA	5117	C	T	ND2	synonymous	6023	1805	0.231	3093	0	0	5804	2077	0.264	CTACCGCATTCCTACTACTCA
TCGA-BP-5010-01	KIRC	14619	A	+C	ND6	frameshift_indel	2151	1523	0.415	7822	4	0.001	3618	4211	0.538	TTAGAAGAAAACCCCACAAAC
TCGA-GN-A26A-06	SKCM	1448	T	C	RNR1		318	985	0.756	3757	1	0	71	670	0.904	AAGAGTAGAGTGCTTAGTTGA
TCGA-D1-A17K-01	UCEC	11866	A	+C	ND4	frameshift_indel	2843	4266	0.6	2028	1	0	3257	3929	0.547	ACCTCGCCTTACCCCCCACTA
TCGA-D1-A17K-01	UCEC	4412	G	A	TM		2060	4198	0.671	1518	2	0.001	10	6004	0.998	AGTAAGGTCAGCTAAATAAGC
TCGA-02-2483-01	GBM	1913	G	A	RNR2		5838	1979	0.253	7544	1	0	6518	1165	0.152	CCCGAAACCAGACGAGCTACC
TCGA-02-2483-01	GBM	2976	G	A	RNR2		2907	4885	0.627	7773	2	0	3224	4471	0.581	TCAACAATAGGGTTTACGACC
TCGA-CW-6093-01	KIRC	8854	G	A	ATP6	missense	2117	452	0.176	7578	1	0	6139	1374	0.183	CCCCTTATGAGCGGGCACAGT
TCGA-AP-A0LD-01	UCEC	2022	G	A	RNR2		220	2429	0.917	2494	1	0	718	6191	0.896	ATAGCTGGTTGTCCAAGATAG
TCGA-AP-A0LD-01	UCEC	12772	G	A	ND5	missense	1640	1070	0.395	2516	1	0	1571	794	0.336	CGGCTGAGAGGGCGTAGGAAT
TCGA-AP-A0LD-01	UCEC	14772	C	T	CYTB	missense	209	2301	0.917	2193	1	0	446	2813	0.863	AAAACTAACCCCCTAATAAAA
TCGA-FS-A1ZK-06	SKCM	76	C	T			43	1034	0.96	2122	0	0	6	265	0.978	GGGGGGTATGCACGCGATAGC
TCGA-FS-A1ZK-06	SKCM	8709	C	T	ATP6	synonymous	141	2832	0.953	5037	1	0	184	7700	0.977	TAACCATACACAACACTAAAG
TCGA-FS-A1ZK-06	SKCM	13401	T	C	ND5	synonymous	2175	924	0.298	4900	1	0	5060	2470	0.328	ATGAACAAGATATTCGAAAAA
TCGA-FS-A1ZK-06	SKCM	16337	C	T			106	1562	0.936	3123	2	0.001	23	1575	0.986	CCGTACATAGCACATTACAGT
TCGA-27-2523-01	GBM	9280	T	C	COX3	missense	781	6970	0.899	4879	1	0	897	6867	0.884	CTCTCAGCCCTCCTAATGACC
TCGA-AO-A0J4-01	BRCA	2998	T	C	RNR2		771	516	0.401	2321	2	0.001	3753	3685	0.495	CGATGTTGGATCAGGACATCC
TCGA-AO-A0J4-01	BRCA	9906	G	A	COX3	missense	1001	874	0.466	3211	1	0	3161	4544	0.59	ACATCACTTTGGCTTCGAAGC
TCGA-AO-A0J4-01	BRCA	11682	G	A	ND4	missense	1265	645	0.338	3087	2	0.001	5022	2740	0.353	ACCCCCTGAAGCTTCACCGGC
TCGA-AO-A0J4-01	BRCA	16146	A	G			1088	877	0.446	3201	1	0	2455	2308	0.485	TAAATACTTGACCACCTGTAG
TCGA-AG-4015-01	CRC	12417	C	+A	ND5	frameshift_indel	1942	5540	0.74	3549	8	0.002	489	744	0.603	TTAACCCTAACAAAAAAAACT
TCGA-AG-4015-01	CRC	200	A	G			387	4035	0.912	1098	0	0	n/a	n/a	n/a	CATACTTACTAAAGTGTGTTA
TCGA-AG-4015-01	CRC	6868	G	A	COX1	missense	1377	6199	0.818	2669	1	0	1429	6460	0.819	AAAGTATTTAGCTGACTCGCC
TCGA-AG-4015-01	CRC	13604	G	A	ND5	missense	618	6868	0.917	2515	2	0.001	260	1779	0.872	AGCGCCTATAGCACTCGAATA
TCGA-FG-5964-01	LGG	13837	G	A	ND5	missense	4146	3706	0.472	4512	1	0	6346	1580	0.199	ACTTCTAACAGCCCTAGACCT
TCGA-DI-A1NN-01	UCEC	10329	T	C	ND3	missense	665	4243	0.865	7877	1	0	583	6145	0.913	AGTTATGTCATCCCTCTTATT
TCGA-49-4512-01	LUAD	7998	T	C	COX2	missense	1479	6359	0.811	7810	13	0.002	1334	6303	0.825	CTCCTTGACGTTGACAATCGA
TCGA-49-4512-01	LUAD	9429	G	A	COX3	missense	6521	1361	0.173	7848	5	0.001	6474	1429	0.181	CACACCACCTGTCCAAAAAGG
TCGA-DK-A1AE-01	BLCA	2618	T	C	RNR2		470	6153	0.929	1338	0	0	466	7454	0.941	GTTCCTTAAATAGGGACCTGT
TCGA-DK-A1AE-01	BLCA	5032	G	A	ND2	missense	5514	1589	0.224	1427	0	0	5890	1923	0.246	ACCCACATAGGATGAATAATA
TCGA-DK-A1AE-01	BLCA	8024	G	A	COX2	missense	3864	3708	0.49	1420	1	0.001	3988	3826	0.49	ACTCCCGATTGAAGCCCCCAT
TCGA-DK-A1AE-01	BLCA	11943	T	C	ND4	missense	494	6188	0.926	1336	0	0	219	7583	0.972	ACTCTCCTACTTACAGGACTC
TCGA-A2-A3XX-01	BRCA	16355	C	T			1223	838	0.407	1134	1	0.001	1130	941	0.454	AGTCAAATCCCTTCTCGTCCC
TCGA-A5-A0G9-01	UCEC	1200	G	A	RNR1		82	1044	0.927	1775	1	0.001	141	1012	0.878	CCCTCTAGAGGAGCCTGTTCT
TCGA-A5-A0G9-01	UCEC	9630	G	A	COX3	missense	142	1971	0.933	2479	1	0	364	7580	0.954	CGCATCAGGAGTATCAATCAC
TCGA-78-7156-01	LUAD	11897	T	C	ND4	missense	307	4126	0.931	3572	2	0.001	565	7184	0.927	GGGAGAACTCTCTGTGCTAGT
TCGA-FD-A3N6-01	BLCA	3106	C	-N	RNR2		261	3085	0.922	159	0	0	n/a	n/a	n/a	TTTCTATCTACNTTCAAATTC
TCGA-FD-A3N6-01	BLCA	2275	T	C	RNR2		210	2863	0.932	6004	2	0	273	7343	0.964	ATTGGACCAATCTATCACCCT
TCGA-CF-A27C-01	BLCA	8612	T	C	ATP6	missense	67	3073	0.979	3092	1	0	169	7346	0.978	TTTCCCCCTCTATTGATCCCC
TCGA-CF-A27C-01	BLCA	16177	A	G			164	3902	0.96	4187	0	0	99	3030	0.968	CCCAATCCACATCAAAACCCC
TCGA-55-6982-01	LUAD	6168	G	A	COX1	missense	2178	558	0.204	1961	0	0	5554	1757	0.24	AATAATCGGTGCCCCCGATAT
TCGA-55-6982-01	LUAD	11456	G	A	ND4	missense	1546	2000	0.564	2252	1	0	1895	4778	0.716	AGTACTTGCCGCAGTACTCTT
TCGA-AA-3555-01	CRC	7465	A	+C	TS1		1686	4606	0.732	4212	2	0	1081	3774	0.777	AAGGAATCGAACCCCCCAAAG
TCGA-AA-3555-01	CRC	9393	C	T	COX3	missense	1077	5564	0.838	4501	2	0	570	6775	0.922	CGATGTAACACGAGAAAGCAC
TCGA-A7-A13D-01	BRCA	1448	T	C	RNR1		595	7175	0.923	2081	1	0	92	2061	0.957	AAGAGTAGAGTGCTTAGTTGA
TCGA-A2-A259-01	BRCA	7977	G	A	COX2	missense	921	6907	0.882	2620	1	0	1392	6494	0.823	CTAGAACCAGGCGACCTGCGA
TCGA-A2-A259-01	BRCA	9850	T	C	COX3	missense	4575	3253	0.416	3038	1	0	5145	2688	0.343	TCAACTTTCCTCACTATCTGC
TCGA-55-1596-01	LUAD	5950	G	A	COX1	missense	4071	969	0.192	4984	6	0.001	6289	1482	0.191	AAAGACATTGGAACACTATAC
TCGA-A2-A0D2-01	BRCA	15786	T	C	CYTB	missense	1360	1565	0.535	2864	1	0	2544	5184	0.671	AGCTACCCTTTTACCATCATT
TCGA-G9-6336-01	PRAD	5979	G	A	COX1	missense	3615	3455	0.489	1586	0	0	n/a	n/a	n/a	CGGCGCATGAGCTGGAGTCCT
TCGA-G9-6336-01	PRAD	6321	G	A	COX1	nonsense	3798	4121	0.52	1836	0	0	4790	3016	0.386	CTCCCACCCTGGAGCCTCCGT
TCGA-56-1622-01	LUSC	14285	T	C	ND6	missense	557	7154	0.928	7573	9	0.001	792	5021	0.864	CCCTGACCCCTCTCCTTCATA
TCGA-EE-A2GN-06	SKCM	8209	C	T	COX2	synonymous	238	2416	0.91	943	0	0	346	7314	0.955	GTTTCATGCCCATCGTCCTAG
TCGA-DV-5566-01	KIRC	3196	G	A	RNR2		1157	2345	0.67	1441	0	0	n/a	n/a	n/a	TCTCAACTTAGTATTATACCC
TCGA-B6-A0WX-01	BRCA	662	T	C	RNR1		3400	923	0.214	1706	1	0.001	4499	2513	0.358	GGTTTGGTCCTAGCCTTTCTA
TCGA-B6-A0WX-01	BRCA	1388	C	T	RNR1		3844	1161	0.232	1984	0	0	1814	475	0.208	CAGAAAACTACGATAGCCCTT
TCGA-A2-A0EY-01	BRCA	12471	T	C	ND5	synonymous	1448	2525	0.636	3538	0	0	1495	4494	0.75	CCACCTTTATTATCAGTCTCT
TCGA-A2-A0EY-01	BRCA	12725	T	C	ND5	missense	1446	2442	0.628	3496	1	0	1544	4560	0.747	ACCATACTAATCTTAGTTACC
TCGA-67-6215-01	LUAD	1263	G	A	RNR1		503	4188	0.893	4800	3	0.001	418	2121	0.835	CCTATATACCGCCATCTTCAG
TCGA-22-1016-01	LUSC	2844	G	A	RNR2		4816	2993	0.383	7337	3	0	6223	1551	0.2	CCCAACCTCCGAGCAGTACAT
TCGA-BT-A3PH-01	BLCA	316	G	C			1118	227	0.169	2595	9	0.003	n/a	n/a	n/a	CCCCTCCCCCGCTTCTGGCCA
TCGA-BT-A3PH-01	BLCA	6664	T	C	COX1	missense	270	5198	0.951	4393	1	0	343	7351	0.955	TTCGGAATAATCTCCCATATT
TCGA-BT-A3PH-01	BLCA	7697	G	A	COX2	missense	234	4682	0.952	4193	1	0	199	7396	0.974	CTGCTTCCTAGTCCTGTATGC
TCGA-E2-A15E-06	BRCA	2931	A	G	RNR2		3624	830	0.186	2259	1	0	6068	1449	0.193	AAGTTACCCTAGGGATAACAG
TCGA-E2-A15E-06	BRCA	3659	G	A	ND1	nonsense	3180	705	0.181	1936	0	0	5905	1582	0.211	TCAATCCTCTGATCAGGGTGA
TCGA-EW-A3U0-01	BRCA	1958	G	A	RNR2		3947	3042	0.435	2632	4	0.002	4391	3517	0.445	CGTCTATGTAGCAAAATAGTG
TCGA-EW-A3U0-01	BRCA	7153	T	G	COX1	nonsense	5020	2222	0.307	2521	0	0	6107	1509	0.198	TTCACTATCATATTCATCGGC
TCGA-EW-A3U0-01	BRCA	14378	T	G	ND6	missense	1784	4932	0.734	2406	1	0	2661	5078	0.656	CAATCCTACCTCCATCGCTAA
TCGA-ER-A19T-06	SKCM	10890	A	C	ND4	missense	510	4685	0.902	3451	1	0	677	7148	0.913	TTTTTTAACCAAATCAACAAC
TCGA-ER-A19T-06	SKCM	13288	G	A	ND5	missense	466	4444	0.905	3429	3	0.001	306	3688	0.923	AGTTACAATCGGCATCAACCA
TCGA-A7-A0CE-01	BRCA	438	C	T			189	2584	0.932	5181	3	0.001	43	216	0.834	AGTCACCCCCCAACTAACACA
TCGA-AG-3593-01	CRC	16148	C	T			468	7396	0.94	4450	2	0	97	1883	0.951	AATACTTGACCACCTGTAGTA
TCGA-55-7281-01	LUAD	796	G	T	RNR1		1618	486	0.231	2261	5	0.002	4891	1662	0.254	GCTTAGCCTAGCCACACCCCC
TCGA-55-7281-01	LUAD	7354	T	C	COX1	missense	850	1461	0.632	2491	1	0	2503	5213	0.676	AAAGTCCTAATAGTAGAAGAA
TCGA-AA-3664-01	CRC	76	C	T			219	2723	0.926	1261	0	0	90	1368	0.938	GGGGGGTATGCACGCGATAGC
TCGA-AA-3664-01	CRC	3022	G	A	RNR2		347	6983	0.953	4531	7	0.002	707	3316	0.824	TGGTGCAGCCGCTATTAAAGG
TCGA-A3-3308-01	KIRC	345	C	A			3292	2987	0.476	6051	1	0	828	1130	0.577	AAACACATCTCTGCCAAACCC
TCGA-A2-A04Q-01	BRCA	7465	A	+C	TS1		1863	652	0.259	2326	0	0	4029	2258	0.359	AAGGAATCGAACCCCCCAAAG
TCGA-A2-A04Q-01	BRCA	7236	G	A	COX1	missense	2166	968	0.309	2861	2	0.001	4372	3416	0.439	GGACTACCCCGATGCATACAC
TCGA-EE-A29B-06	SKCM	8618	T	C	ATP6	missense	97	4370	0.978	1815	5	0.003	360	7458	0.954	CCTCTATTGATCCCCACCTCC
TCGA-EE-A29B-06	SKCM	13948	C	T	ND5	missense	100	5343	0.982	2301	1	0	352	3051	0.897	CCGCACAATCCCCTATCTAGG
TCGA-A6-2681-01	CRC	309	C	T			976	5570	0.851	1037	1	0.001	17	83	0.83	CAAACCCCCCCTCCCCCGCTT
TCGA-A6-6141-01	CRC	72	T	C			400	1613	0.801	829	1	0.001	28	345	0.925	GTCTGGGGGGTATGCACGCGA
TCGA-AP-A0LI-01	UCEC	734	C	G	RNR1		2697	1519	0.36	3185	3	0.001	2352	1605	0.406	CCCTCTAAATCACCACGATCA
TCGA-AP-A0LI-01	UCEC	3935	G	A	ND1	missense	2450	1426	0.368	2993	3	0.001	4208	3588	0.46	CTAGTCTCAGGCTTCAACATC
TCGA-AP-A0LI-01	UCEC	4153	G	A	ND1	missense	665	3052	0.821	2697	2	0.001	334	7557	0.958	ATTCCGCTACGACCAACTCAT
TCGA-AP-A0LI-01	UCEC	6260	G	A	COX1	synonymous	3509	744	0.175	3030	1	0	6540	1393	0.176	CTATAGTGGAGGCCGGAGCAG
TCGA-AP-A0LI-01	UCEC	15727	C	T	CYTB	synonymous	880	4319	0.831	3859	0	0	907	5584	0.86	TTTATTGACTCCTAGCCGCAG
TCGA-75-6203-01	LUAD	8154	G	A	COX2	missense	1191	1750	0.595	2991	2	0.001	3910	3508	0.473	ACACGACCGGGGGTATACTAC
TCGA-75-6203-01	LUAD	10522	G	A	ND4L	missense	1522	2196	0.591	4055	1	0	4230	3708	0.467	TCACTTCTAGGAATACTAGTA
TCGA-CV-5442-01	HNSC	3105	A	-C	RNR2		1675	2526	0.601	7461	15	0.002	n/a	n/a	n/a	GTTTCTATCTACNTTCAAATT
TCGA-ET-A3DV-01	THCA	5894	A	+C			3795	1617	0.299	7478	15	0.002	2123	497	0.19	ATTTTACCTCACCCCCACTGA
TCGA-ET-A3DV-01	THCA	3899	T	C	ND1	missense	136	6306	0.979	7837	31	0.004	262	7254	0.965	CGAACCCCCTTCGACCTTGCC
TCGA-ET-A3DV-01	THCA	7788	T	C	COX2	missense	5575	1188	0.176	7835	1	0	6490	1387	0.176	TGAACTATCCTGCCCGCCATC
TCGA-E2-A109-01	BRCA	13152	A	G	ND5	synonymous	518	2751	0.842	1877	0	0	506	2914	0.852	ATAGCCCACTAATCCAAACTC
TCGA-66-2757-01	LUSC	6999	G	C	COX1	missense	3724	965	0.206	5362	5	0.001	6447	1423	0.181	ACTAGACATCGTACTACACGA
TCGA-66-2757-01	LUSC	16185	C	T			3956	1002	0.202	6501	4	0.001	1117	346	0.237	ACATCAAAACCCCCTCCCCAT
TCGA-66-2757-01	LUSC	16482	A	G			368	1747	0.826	2967	5	0.002	65	287	0.815	GGGTAGCTAAAGTGAACTGTA
TCGA-CN-4741-01	HNSC	7465	A	+C	TS1		1027	3794	0.787	3526	7	0.002	1578	3604	0.695	AAGGAATCGAACCCCCCAAAG
TCGA-FT-A3EE-01	BLCA	1443	T	C	RNR1		2141	1684	0.44	3051	1	0	901	959	0.516	AAACTAAGAGTAGAGTGCTTA
TCGA-FT-A3EE-01	BLCA	6059	C	T	COX1	synonymous	2258	1786	0.442	3068	1	0	4822	2785	0.366	GTAACGACCACATCTACAACG
TCGA-FT-A3EE-01	BLCA	6129	G	A	COX1	nonsense	1407	2240	0.614	2645	1	0	3639	4106	0.53	CATCATAATCGGAGGCTTTGG
TCGA-FT-A3EE-01	BLCA	7337	G	A	COX1	synonymous	2894	900	0.237	2686	3	0.001	6296	1494	0.192	CCTTCGCTTCGAAGCGAAAAG
TCGA-FT-A3EE-01	BLCA	8141	G	A	COX2	missense	2972	1059	0.263	2877	1	0	5484	2267	0.292	CACTTTCACCGCTACACGACC
TCGA-FT-A3EE-01	BLCA	8639	T	C	ATP6	missense	503	3189	0.864	2454	5	0.002	809	7072	0.897	AAATATCTCATCAACAACCGA
TCGA-DK-A1A7-01	BLCA	2465	T	C	RNR2		166	3393	0.953	2251	1	0	347	6868	0.952	TTAAAAAAAGTAAAAGGAACT
TCGA-DK-A1A7-01	BLCA	16239	C	T			306	3208	0.913	2326	0	0	730	6784	0.903	TATCACACATCAACTGCAACT
TCGA-CW-6087-01	KIRC	5814	T	C	TC		2263	1833	0.448	7545	2	0	2812	2805	0.499	AATATGAAAATCACCTCGGAG
TCGA-EE-A3J5-06	SKCM	14065	A	G	ND5	missense	615	5819	0.904	1164	0	0	860	6471	0.883	CTCCATCATCACCTCAACCCA
TCGA-EE-A3J5-06	SKCM	14309	C	T	ND6	missense	536	5669	0.914	1063	1	0.001	895	6939	0.886	TATTCAGCTTCCTACACTATT
TCGA-EM-A2OW-01	THCA	4720	G	A	ND2	nonsense	81	7862	0.99	4934	1	0	75	7640	0.99	TCCGGACAATGAACCATAACC
TCGA-67-3771-01	LUAD	4552	T	C	ND2	missense	1589	5537	0.777	1870	3	0.002	517	2279	0.815	CACTGATTTTTTACCTGAGTA
TCGA-67-3771-01	LUAD	7043	C	T	COX1	synonymous	5137	1030	0.167	1571	1	0.001	6480	1342	0.172	TCCACTATGTCCTATCAATAG
TCGA-67-3771-01	LUAD	9247	G	A	COX3	missense	4569	3164	0.409	3412	3	0.001	4753	3196	0.402	GTAAAACCCAGCCCATGACCC
TCGA-67-3771-01	LUAD	11663	C	A	ND4	missense	5054	2784	0.355	4075	7	0.002	4923	2517	0.338	AACAGCCATTCTCATCCAAAC
TCGA-67-3771-01	LUAD	13695	C	T	ND5	synonymous	2139	5632	0.725	3070	4	0.001	569	746	0.567	TACTAAACCCCATTAAACGCC
TCGA-67-3771-01	LUAD	15438	G	A	CYTB	missense	6326	1332	0.174	4366	3	0.001	4981	796	0.138	GACGCCCTCGGCTTACTTCTC
TCGA-AP-A052-01	UCEC	1105	C	T	RNR1		1662	1591	0.489	1498	1	0.001	813	711	0.467	TAGCCCTAAACCTCAACAGTT
TCGA-AP-A052-01	UCEC	5048	T	C	ND2	synonymous	322	4509	0.933	2400	0	0	599	7060	0.922	TAATAGCAGTTCTACCGTACA
TCGA-64-1678-01	LUAD	1178	G	A	RNR1		1592	6031	0.791	2588	0	0	685	1556	0.694	AGGACCTGGCGGTGCTTCATA
TCGA-64-1678-01	LUAD	16291	C	T			2048	5278	0.72	2189	2	0.001	416	1519	0.785	ACAAACCTACCCACCCTTAAC
TCGA-B6-A0I6-01	BRCA	2466	A	+T	RNR2		3814	2854	0.428	3133	2	0.001	3702	3433	0.481	TAAAAAAAGTAAAAGGAACTC
TCGA-B6-A0I6-01	BRCA	1592	T	C	RNR1		3191	4034	0.558	3002	1	0	53	703	0.93	GAAAGTGCACTTGGACGAACC
TCGA-B6-A0I6-01	BRCA	2825	G	A	RNR2		3140	3902	0.554	2920	1	0	3260	4508	0.58	GGGCGACCTCGGAGCAGAACC
TCGA-B6-A0I6-01	BRCA	4950	T	C	ND2	missense	3619	4153	0.534	3315	1	0	3215	4411	0.578	CTCAATCTTATCCATCATAGC
TCGA-DK-A1AG-01	BLCA	4328	T	C	TI		1472	1444	0.495	1038	0	0	12	1953	0.994	CCCCCTTATTTCTAGGACTAT
TCGA-DK-A1AG-01	BLCA	6164	C	T	COX1	synonymous	1961	805	0.291	947	0	0	5575	2220	0.285	CCCTAATAATCGGTGCCCCCG
TCGA-DK-A1AG-01	BLCA	11150	G	A	ND4	missense	1947	1634	0.456	1219	1	0.001	3944	3865	0.495	CCCCACCTTGGCTATCATCAC
TCGA-78-7158-01	LUAD	9663	G	A	COX3	missense	4188	3214	0.434	4056	2	0	4680	3169	0.404	TAGTCTAATAGAAAACAACCG
TCGA-78-7158-01	LUAD	15737	G	A	CYTB	missense	2800	4975	0.64	4166	1	0	2979	4760	0.615	CCTAGCCGCAGACCTCCTCAT
TCGA-AO-A124-01	BRCA	3565	A	+C	ND1	frameshift_indel	4872	1433	0.227	2012	3	0.001	5324	2163	0.289	TCTACTATGAACCCCCCTCCC
TCGA-AO-A124-01	BRCA	1199	G	A	RNR1		3344	3642	0.521	2513	1	0	1598	1440	0.474	TCCCTCTAGAGGAGCCTGTTC
TCGA-CV-5443-01	HNSC	4823	T	C	ND2	synonymous	561	1462	0.723	6994	2	0	1594	6160	0.794	TCCCAGAGGTTACCCAAGGCA
TCGA-CV-5443-01	HNSC	13208	G	C	ND5	missense	2099	742	0.261	7703	2	0	902	295	0.246	GCAGCAGTCTGCGCCCTTACA
TCGA-BJ-A0Z2-01	THCA	15128	T	C	CYTB	missense	2631	2396	0.477	1991	1	0.001	4348	3521	0.447	AGCAACAGCCTTCATAGGCTA
TCGA-EL-A3MY-01	THCA	11866	A	+C	ND4	frameshift_indel	1096	6203	0.85	7639	20	0.003	1837	5453	0.748	ACCTCGCCTTACCCCCCACTA
TCGA-EL-A3MY-01	THCA	3898	T	C	ND1	missense	301	7579	0.962	7853	1	0	949	6846	0.878	CCGAACCCCCTTCGACCTTGC
TCGA-DK-A1A6-01	BLCA	65	T	-G			111	478	0.812	1025	4	0.004	45	320	0.877	TATTTTCGTCTGGGGGGTATG
TCGA-DK-A1A6-01	BLCA	15129	T	C	CYTB	missense	227	1699	0.882	3020	1	0	371	7444	0.953	GCAACAGCCTTCATAGGCTAT
TCGA-KL-8325-01	KICH	5981	T	-G	COX1	frameshift_indel	5537	1889	0.254	7401	4	0.001	5661	2128	0.273	GCGCATGAGCTGGAGTCCTAG
TCGA-KL-8325-01	KICH	15217	G	A	CYTB	synonymous	5911	1451	0.197	7412	4	0.001	6259	1653	0.209	CATACATTGGGACAGACCTAG
TCGA-91-6847-01	LUAD	195	T	C			152	1925	0.927	1595	4	0.003	15	232	0.939	GCGAACATACTTACTAAAGTG
TCGA-06-0744-01	GBM	5590	G	A	TA		4899	2732	0.358	2858	0	0	1656	173	0.095	TAACAGCTAAGGACTGCAAAA
TCGA-EM-A3AQ-01	THCA	16223	C	T			6589	1277	0.162	3958	1	0	2696	547	0.169	GCAATCAACCCTCAACTATCA
TCGA-AN-A0G0-01	BRCA	186	C	T			330	4475	0.931	1391	2	0.001	24	301	0.926	ATATTACAGGCGAACATACTT
TCGA-AN-A0G0-01	BRCA	456	C	T			342	4686	0.932	1601	2	0.001	22	221	0.909	ACATTATTTTCCCCTCCCACT
TCGA-AN-A0G0-01	BRCA	9720	T	C	COX3	missense	538	6101	0.919	2478	1	0	721	7122	0.908	ACTGGGTCTCTATTTTACCCT
TCGA-05-4397-01	LUAD	10641	A	G	ND4L	missense	712	7105	0.909	6128	1	0	289	7496	0.963	CTTAGCCAATATTGTGCCTAT
TCGA-DK-A1AA-01	BLCA	14619	A	+C	ND6	frameshift_indel	2106	1353	0.391	1077	0	0	4832	2665	0.355	TTAGAAGAAAACCCCACAAAC
TCGA-DK-A1AA-01	BLCA	5668	G	A	TN		1398	1190	0.46	617	0	0	3750	4209	0.529	TAGACCAATGGGACTTAAACC
TCGA-DK-A1AA-01	BLCA	10457	T	C	TR		2370	1875	0.442	923	1	0.001	1014	1458	0.59	ATTATGATAATCATATTTACC
TCGA-DK-A1AA-01	BLCA	13180	G	A	ND5	missense	2079	1633	0.44	1074	1	0.001	3941	3272	0.454	ATGCTTAGGCGCTATCACCAC
TCGA-AJ-A23M-01	UCEC	12466	T	C	ND5	missense	3289	1018	0.236	2113	1	0	1214	493	0.289	CGCATCCACCTTTATTATCAG
TCGA-BP-4968-01	KIRC	13684	C	+T	ND5	frameshift_indel	4677	1141	0.196	7722	3	0	6644	1167	0.149	TAACCCCACCCTACTAAACCC
TCGA-BP-4968-01	KIRC	13690	A	-ACCC	ND5	frameshift_indel	4838	915	0.159	7650	2	0	7141	437	0.058	CACCCTACTAAACCCCATTAA
TCGA-EE-A2MI-06	SKCM	780	C	T	RNR1		1004	785	0.439	1252	0	0	1103	674	0.379	CAATGCAGCTCAAAACGCTTA
TCGA-EE-A2MI-06	SKCM	5177	G	A	ND2	synonymous	1654	689	0.294	1267	0	0	5395	2237	0.293	CCTGAAACAAGCTAACATGAC
TCGA-EE-A2MI-06	SKCM	6821	C	T	COX1	synonymous	266	717	0.729	825	0	0	3937	3720	0.486	CATATTTCACCTCCGCTACCA
TCGA-EE-A2MI-06	SKCM	13692	C	T	ND5	synonymous	1125	481	0.3	909	1	0.001	2974	1047	0.26	CCCTACTAAACCCCATTAAAC
TCGA-EE-A2MI-06	SKCM	13693	C	T	ND5	missense	1124	470	0.295	917	0	0	2857	1013	0.262	CCTACTAAACCCCATTAAACG
TCGA-A7-A26G-01	BRCA	12681	T	C	ND5	synonymous	2749	5143	0.652	3310	4	0.001	3160	2795	0.469	CAAACATTAATCAGTTCTTCA
TCGA-EW-A1PC-01	BRCA	485	T	C			80	1518	0.95	1820	0	0	7	10	0.588	ACTAATCTCATCAATACAACC
TCGA-60-2722-01	LUSC	5937	C	T	COX1	missense	1508	1702	0.53	2526	4	0.002	4257	3693	0.465	CTCTACAAACCACAAAGACAT
TCGA-CR-6487-01	HNSC	12776	T	C	ND5	missense	1999	4796	0.706	3571	2	0.001	941	1050	0.527	TGAGAGGGCGTAGGAATTATA
TCGA-A5-A0GA-01	UCEC	11866	A	+C	ND4	frameshift_indel	2742	795	0.225	1723	2	0.001	5904	1695	0.223	ACCTCGCCTTACCCCCCACTA
TCGA-A5-A0GA-01	UCEC	13051	G	-GCCCCACCCCAGTCTCA	ND5	frameshift_indel	1987	1233	0.383	1656	0	0	n/a	n/a	n/a	AGCCATAGAAGGCCCCACCCC
TCGA-A5-A0GA-01	UCEC	2028	G	A	RNR2		3112	1089	0.259	2287	1	0	3844	1580	0.291	GGTTGTCCAAGATAGAATCTT
TCGA-A5-A0GA-01	UCEC	4118	T	C	ND1	missense	2228	730	0.247	1427	1	0.001	5368	2097	0.281	TCCCTGTTCTTATGAATTCGA
TCGA-A5-A0GA-01	UCEC	13056	C	T	ND5	synonymous	1396	454	0.245	1640	1	0.001	941	117	0.111	TAGAAGGCCCCACCCCAGTCT
TCGA-A5-A0GA-01	UCEC	13059	C	T	ND5	synonymous	1433	388	0.213	1628	0	0	940	75	0.074	AAGGCCCCACCCCAGTCTCAG
TCGA-A5-A0GA-01	UCEC	13063	G	C	ND5	missense	1437	265	0.156	1651	1	0.001	n/a	n/a	n/a	CCCCACCCCAGTCTCAGCCCT
TCGA-A5-A0GA-01	UCEC	14291	T	C	ND6	missense	579	3068	0.841	1980	1	0.001	518	2156	0.806	CCCCTCTCCTTCATAAATTAT
TCGA-E8-A418-01	THCA	3779	G	A	ND1	missense	34	7860	0.996	4171	3	0.001	158	7522	0.979	CTAATAAGTGGCTCCTTTAAC
TCGA-E8-A418-01	THCA	6709	G	A	COX1	missense	34	7862	0.996	4150	2	0	163	7704	0.979	GAACCATTTGGATACATAGGT
TCGA-EW-A1P8-01	BRCA	676	G	A	RNR1		6412	1293	0.168	2734	2	0.001	3762	646	0.147	CTTTCTATTAGCTCTTAGTAA
TCGA-EW-A1P8-01	BRCA	6822	T	C	COX1	missense	1988	5745	0.743	2179	2	0.001	2216	5593	0.716	ATATTTCACCTCCGCTACCAT
TCGA-EW-A1P8-01	BRCA	16512	T	C			265	2901	0.916	769	1	0.001	97	808	0.893	TGGTTCCTACTTCAGGGTCAT
TCGA-BS-A0TG-01	UCEC	2991	T	C	RNR2		427	7411	0.946	1005	0	0	727	7206	0.908	ACGACCTCGATGTTGGATCAG
TCGA-BS-A0TG-01	UCEC	8156	G	A	COX2	missense	350	7372	0.955	1025	2	0.002	789	6035	0.884	ACGACCGGGGGTATACTACGG
TCGA-05-4432-01	LUAD	9715	G	A	COX3	missense	3521	4043	0.535	5531	4	0.001	3250	4428	0.577	ATTTTACTGGGTCTCTATTTT
TCGA-05-4432-01	LUAD	12773	G	A	ND5	missense	6277	1413	0.184	6015	3	0	3444	762	0.181	GGCTGAGAGGGCGTAGGAATT
TCGA-DU-7301-01	LGG	1193	T	C	RNR1		4317	3509	0.448	1897	1	0.001	5165	2696	0.343	TTCATATCCCTCTAGAGGAGC
TCGA-AA-3518-01	CRC	456	C	T			2570	3847	0.6	3769	1	0	24	36	0.6	ACATTATTTTCCCCTCCCACT
TCGA-AA-3518-01	CRC	8634	T	C	ATP6	synonymous	5243	2246	0.3	4553	2	0	4664	2817	0.377	CCTCCAAATATCTCATCAACA
TCGA-AA-3518-01	CRC	12522	T	C	ND5	synonymous	524	7250	0.933	6109	1	0	158	1479	0.903	AAGAAGTTATTATCTCGAACT
TCGA-ER-A19E-06	SKCM	12417	C	+A	ND5	frameshift_indel	3138	2036	0.394	4974	16	0.003	1786	663	0.271	TTAACCCTAACAAAAAAAACT
TCGA-ER-A19E-06	SKCM	4532	G	A	ND2	synonymous	249	2860	0.92	2844	1	0	384	6680	0.946	TCATCACAGCGCTAAGCTCGC
TCGA-EM-A2CN-01	THCA	7084	T	C	COX1	missense	3375	4122	0.55	3689	0	0	3634	4200	0.536	GGAGGCTTCATTCACTGATTT
TCGA-EM-A2CN-01	THCA	10101	T	C	ND3	synonymous	3915	3910	0.5	5551	1	0	4134	3804	0.479	CCTCCTAGCCTTACTACTAAT
TCGA-EM-A2CN-01	THCA	16266	C	T			5916	1729	0.226	3071	0	0	3617	982	0.214	CCACCCCTCACCCACTAGGAT
TCGA-BJ-A28V-01	THCA	7407	T	C	COX1	missense	4983	2171	0.303	5147	8	0.002	5171	2525	0.328	CCCCCCACCCTACCACACATT
TCGA-AP-A053-01	UCEC	543	C	T			183	3321	0.948	1899	1	0.001	5	58	0.921	ACCCCATACCCCGAACCAACC
TCGA-AP-A053-01	UCEC	8227	T	C	COX2	synonymous	2151	1672	0.437	2207	1	0	2514	1950	0.437	TAGAATTAATTCCCCTAAAAA
TCGA-AP-A053-01	UCEC	8670	A	G	ATP6	synonymous	2480	2259	0.477	2707	0	0	4279	3670	0.462	CCCAACAATGACTAATCAAAC
TCGA-AA-A03F-01	CRC	6577	G	A	COX1	missense	1744	1452	0.454	5441	0	0	3880	3287	0.459	CCCGCCGGAGGAGGAGACCCC
TCGA-AA-A03F-01	CRC	15180	T	C	CYTB	missense	280	2758	0.908	5694	2	0	123	3443	0.966	GGGGCCACAGTAATTACAAAC
TCGA-73-4659-01	LUAD	15173	G	A	CYTB	missense	6467	1279	0.165	7695	3	0	5853	1333	0.185	ATTCTGAGGGGCCACAGTAAT
TCGA-BP-4781-01	KIRC	10042	A	G	TG		1008	4622	0.821	7791	11	0.001	35	47	0.573	AGTTTTGACAACATTCAAAAA
TCGA-E2-A15E-01	BRCA	2931	A	G	RNR2		5081	1230	0.195	2259	1	0	5660	1228	0.178	AAGTTACCCTAGGGATAACAG
TCGA-E2-A15E-01	BRCA	3659	G	A	ND1	nonsense	4855	1134	0.189	1936	0	0	5752	1876	0.246	TCAATCCTCTGATCAGGGTGA
TCGA-60-2724-01	LUSC	1604	G	A	TV		981	6887	0.875	7752	28	0.004	4	3507	0.999	GGACGAACCAGAGTGTAGCTT
TCGA-66-2756-01	LUSC	8994	G	A	ATP6	synonymous	3239	4638	0.589	7761	15	0.002	3195	4479	0.584	CAATAGCCCTGGCCGTACGCC
TCGA-66-2756-01	LUSC	14600	G	A	ND6	missense	370	7352	0.952	7564	30	0.004	221	1148	0.839	CCCATAAATAGGAGAAGGCTT
TCGA-AK-3455-01	KIRC	992	T	-A	RNR1		3347	1465	0.304	1245	1	0.001	4013	1477	0.269	ACCTGAGTTGTAAAAAACTCC
TCGA-14-2554-01	GBM	15042	G	A	CYTB	missense	5816	1181	0.169	2046	0	0	6155	1385	0.184	CTACACATCGGGCGAGGCCTA
TCGA-BH-A0H0-01	BRCA	7986	G	A	COX2	missense	3084	3616	0.54	2302	2	0.001	3403	4420	0.565	GGCGACCTGCGACTCCTTGAC
TCGA-BG-A18C-01	UCEC	4482	G	A	ND2	missense	3412	1894	0.357	1983	1	0.001	481	75	0.135	TAATCCCCTGGCCCAACCCGT
TCGA-BG-A18C-01	UCEC	13406	G	A	ND5	missense	400	6243	0.94	2611	4	0.002	172	5200	0.968	CAAGATATTCGAAAAATAGGA
TCGA-60-2713-01	LUSC	11246	G	A	ND4	missense	1585	6241	0.797	7726	5	0.001	2457	4986	0.67	CCTACTCATCGCACTAATTTA
TCGA-CV-7255-01	HNSC	511	C	T			869	3950	0.82	1802	3	0.002	14	26	0.65	CCATCCTACCCAGCACACACA
TCGA-AF-2691-01	CRC	16147	C	T			5519	2167	0.282	4365	1	0	710	2271	0.762	AAATACTTGACCACCTGTAGT
TCGA-DA-A3F8-06	SKCM	15668	C	T	CYTB	missense	1851	2763	0.599	3860	0	0	853	6979	0.891	CCCCATCCTCCATATATCCAA
TCGA-AO-A0J6-01	BRCA	10946	A	+C	ND4	frameshift_indel	570	1153	0.669	2529	4	0.002	2199	5087	0.698	CCCCCTAACAACCCCCCTCCT
TCGA-AA-A01V-01	CRC	2977	G	A	RNR2		1844	1127	0.379	7181	1	0	4713	2975	0.387	CAACAATAGGGTTTACGACCT
TCGA-AA-A01V-01	CRC	7293	G	A	COX1	missense	168	2683	0.941	7197	3	0	442	7118	0.942	TTCTCTAACAGCAGTAATATT
TCGA-AA-A01V-01	CRC	15557	G	A	CYTB	missense	165	2706	0.943	7166	5	0.001	425	7246	0.945	CATCAAGCCCGAATGATATTT
TCGA-A6-6781-01	CRC	567	A	+CC			958	962	0.501	3547	7	0.002	n/a	n/a	n/a	CCCCAAAGACACCCCCCACAG
TCGA-A6-6781-01	CRC	5528	T	C	TW		1522	2604	0.631	5464	1	0	n/a	n/a	n/a	TTAGGTTAAATACAGACCAAG
TCGA-A6-6781-01	CRC	12892	T	C	ND5	synonymous	1897	1999	0.513	5075	0	0	201	167	0.454	CATCCTCGCCTTAGCATGATT
TCGA-14-1402-02	GBM	15375	G	A	CYTB	missense	5910	1893	0.243	3282	1	0	5363	2227	0.293	AACCCCCTAGGAATCACCTCC
TCGA-77-6843-01	LUSC	513	G	+CA			4053	1194	0.228	2345	9	0.004	116	39	0.252	ATCCTACCCAGCACACACACA
TCGA-77-6843-01	LUSC	6922	G	A	COX1	nonsense	2959	4368	0.596	2787	0	0	3377	4423	0.567	GCAGTGCTCTGAGCCCTAGGA
TCGA-DJ-A1QL-01	THCA	9343	G	A	COX3	missense	1133	1555	0.578	4657	1	0	3534	3741	0.514	CTCATACTAGGCCTACTAACC
TCGA-BS-A0TD-01	UCEC	2627	G	A	RNR2		287	4533	0.94	1120	0	0	389	7202	0.949	ATAGGGACCTGTATGAATGGC
TCGA-18-3408-01	LUSC	3380	G	A	ND1	missense	2768	5029	0.645	7659	26	0.003	1087	1893	0.635	CTTACCGAACGAAAAATTCTA
TCGA-18-3408-01	LUSC	5460	G	A	ND2	missense	1439	6371	0.816	7703	6	0.001	1213	5209	0.811	CACACTCATCGCCCTTACCAC
TCGA-A2-A3Y0-01	BRCA	2053	T	C	RNR2		2845	571	0.167	3046	1	0	5730	1478	0.205	CAACTTTAAATTTGCCCACAG
TCGA-A2-A3Y0-01	BRCA	8328	G	A	TK		810	2151	0.726	2656	1	0	10	165	0.943	AACCTTTTAAGTTAAAGATTA
TCGA-E2-A152-01	BRCA	6481	T	C	COX1	missense	621	2301	0.787	3155	1	0	1452	6160	0.809	ATCACAGCAGTCCTACTTCTC
TCGA-E2-A152-01	BRCA	12684	G	A	ND5	synonymous	3485	828	0.192	3852	12	0.003	n/a	n/a	n/a	ACATTAATCAGTTCTTCAAAT
TCGA-E2-A152-01	BRCA	13062	A	G	ND5	synonymous	2464	517	0.173	2900	10	0.003	n/a	n/a	n/a	GCCCCACCCCAGTCTCAGCCC
TCGA-E2-A152-01	BRCA	13095	T	C	ND5	synonymous	2566	483	0.158	3056	10	0.003	n/a	n/a	n/a	GCACTATAGTTGTAGCAGGAA
TCGA-E2-A152-01	BRCA	13105	A	G	ND5	missense	2587	468	0.153	3044	11	0.004	n/a	n/a	n/a	TGTAGCAGGAATCTTCTTACT
TCGA-ET-A4KN-01	THCA	12319	C	T	TL2		322	7553	0.959	7854	2	0	261	1911	0.88	AATTTTGGTGCAACTCCAAAT
TCGA-A8-A08B-01	BRCA	411	C	A			1388	1258	0.475	2436	2	0.001	n/a	n/a	n/a	TATCTTTTGGCGGTATGCACT
TCGA-A8-A08B-01	BRCA	13863	C	T	ND5	synonymous	699	3186	0.82	3440	1	0	470	3006	0.865	ACCTAACCAACAAACTTAAAA
TCGA-A8-A092-01	BRCA	10695	G	A	ND4L	missense	6270	1511	0.194	5964	1	0	5549	1600	0.224	GGTGGGCCTAGCCCTACTAGT
TCGA-A8-A092-01	BRCA	16019	C	A	TP		4066	3797	0.483	6455	5	0.001	834	901	0.519	TTAAACTATTCTCTGTTCTTT
TCGA-A8-A07B-01	BRCA	2833	A	G	RNR2		215	7591	0.972	4458	7	0.002	275	7196	0.963	TCGGAGCAGAACCCAACCTCC
TCGA-A8-A07B-01	BRCA	4665	G	A	ND2	missense	5537	2183	0.283	2231	2	0.001	5695	2153	0.274	GCAAGCAACCGCATCCATAAT
TCGA-DU-5874-01	LGG	10118	T	C	ND3	synonymous	3738	4140	0.526	4308	1	0	3566	4164	0.539	TAATAATTATTACATTTTGAC
TCGA-CJ-6033-01	KIRC	6262	C	T	COX1	missense	2958	555	0.158	7285	5	0.001	6258	856	0.12	ATAGTGGAGGCCGGAGCAGGA
TCGA-CJ-6033-01	KIRC	14016	G	A	ND5	synonymous	1911	2216	0.537	7506	10	0.001	3185	4695	0.596	GACTAGAAAAGCTATTACCTA
TCGA-98-8022-01	LUSC	1574	G	A	RNR1		6550	1292	0.165	7866	2	0	312	183	0.37	AACATGGTAAGTGTACTGGAA
TCGA-A3-3387-01	KIRC	2145	G	A	RNR2		4697	3029	0.392	7808	1	0	3787	3727	0.496	ACCTTGTAGAGAGAGTAAAAA
TCGA-KN-8424-01	KICH	251	G	A			5327	2162	0.289	2901	1	0	1331	672	0.335	ACAATTGAATGTCTGCACAGC
TCGA-KN-8424-01	KICH	6862	T	C	COX1	missense	5468	2037	0.271	7471	1	0	5263	2332	0.307	GGCGTCAAAGTATTTAGCTGA
TCGA-KN-8424-01	KICH	11150	G	A	ND4	missense	6245	1337	0.176	7274	5	0.001	6434	1363	0.175	CCCCACCTTGGCTATCATCAC
TCGA-KN-8424-01	KICH	15897	G	A	TT		5669	2066	0.267	7630	2	0	190	86	0.312	TGTCCTTGTAGTATAAACTAA
TCGA-67-3772-01	LUAD	4282	G	A	TI		3505	4261	0.549	4064	4	0.001	25	6346	0.996	TCTGATAAAAGAGTTACTTTG
TCGA-FK-A3SD-01	THCA	4651	T	C	ND2	missense	4199	1387	0.248	3137	1	0	5393	1375	0.203	AAGTATTTCCTCACGCAAGCA
TCGA-EY-A1GW-01	UCEC	3531	G	A	ND1	synonymous	77	4807	0.984	1746	1	0.001	110	7477	0.986	TCACCGCCCCGACCTTAGCTC
TCGA-EY-A1GW-01	UCEC	4326	T	C	TI		2659	2785	0.512	2066	1	0	66	7056	0.991	AACCCCCTTATTTCTAGGACT
TCGA-EY-A1GW-01	UCEC	6579	G	A	COX1	nonsense	81	5237	0.985	2022	0	0	87	7823	0.989	CGCCGGAGGAGGAGACCCCAT
TCGA-CV-7416-01	HNSC	16366	C	T			462	1690	0.785	4050	6	0.001	59	410	0.874	TTCTCGTCCCCATGGATGACC
TCGA-EB-A24D-01	SKCM	15666	T	C	CYTB	missense	466	6100	0.929	3676	1	0	194	7699	0.975	ATCCCCATCCTCCATATATCC
TCGA-E6-A1LZ-01	UCEC	5506	T	C	ND2	missense	666	7224	0.916	1436	1	0.001	27	946	0.972	ATACTAATAATCTTATAGAAA
TCGA-E6-A1LZ-01	UCEC	14162	G	A	ND6	missense	769	7090	0.902	1340	2	0.001	532	6391	0.923	ATTCCCCCGAGCAATCTCAAT
TCGA-E6-A1LZ-01	UCEC	15593	T	C	CYTB	missense	646	7229	0.918	1169	0	0	623	6944	0.918	AATTCTCCGATCCGTCCCTAA
TCGA-60-2719-01	LUSC	5610	G	A	TA		1145	6315	0.847	4370	18	0.004	842	7132	0.894	ACCCCACTCTGCATCAACTGA
TCGA-EO-A1Y8-01	UCEC	12417	C	-A	ND5	frameshift_indel	4241	2634	0.383	3476	9	0.003	2274	1759	0.436	TTAACCCTAACAAAAAAAACT
TCGA-EO-A1Y8-01	UCEC	14112	C	T	ND5	synonymous	261	6847	0.963	3553	1	0	237	4025	0.944	TCTCTTTCTTCTTCCCACTCA
TCGA-EO-A1Y8-01	UCEC	15357	G	A	CYTB	missense	3600	2795	0.437	3338	6	0.002	4458	3476	0.438	CACGAAACGGGATCAAACAAC
TCGA-L6-A4ET-01	THCA	12439	T	C	ND5	missense	6466	1387	0.177	1888	1	0.001	1966	607	0.236	ATACCCCCATTATGTAAAATC
TCGA-G9-6365-01	PRAD	11866	A	+C	ND4	frameshift_indel	2856	3687	0.564	1877	1	0.001	2403	4062	0.628	ACCTCGCCTTACCCCCCACTA
TCGA-BJ-A191-01	THCA	11072	T	C	ND4	missense	1960	1486	0.431	3363	1	0	4111	2932	0.416	CCTACAAATCTCCTTAATTAT
TCGA-BJ-A191-01	THCA	12069	T	C	ND4	missense	158	3354	0.955	3655	0	0	373	7439	0.952	AACACCCTCATGTTCATACAC
TCGA-78-7146-01	LUAD	8197	C	T	COX2	synonymous	379	3635	0.906	4033	1	0	738	1977	0.728	GAGCAAACCACAGTTTCATGC
TCGA-AN-A0XR-01	BRCA	9658	T	C	COX3	missense	3824	1806	0.321	6867	2	0	4949	2815	0.363	CACCATAGTCTAATAGAAAAC
TCGA-BP-4977-01	KIRC	4423	T	C	TM		5778	2079	0.265	7912	0	0	78	190	0.709	CTAAATAAGCTATCGGGCCCA
TCGA-BP-4977-01	KIRC	15634	A	G	CYTB	synonymous	4498	3323	0.425	7834	1	0	4314	3549	0.451	CCCTATTACTATCCATCCTCA
TCGA-21-1082-01	LUSC	12069	T	C	ND4	missense	2689	5167	0.658	7649	3	0	1377	6425	0.824	AACACCCTCATGTTCATACAC
TCGA-KN-8429-01	KICH	16203	A	G			6192	1356	0.18	1999	1	0.001	2720	663	0.196	CATGCTTACAAGCAAGTACAG
TCGA-E2-A14P-01	BRCA	186	C	T			1093	1679	0.606	1451	1	0.001	75	233	0.756	ATATTACAGGCGAACATACTT
TCGA-E2-A14P-01	BRCA	11163	G	A	ND4	missense	1901	3178	0.626	2369	1	0	1660	6266	0.791	ATCATCACCCGATGAGGCAAC
TCGA-E2-A14P-01	BRCA	16390	G	A			1052	1568	0.598	1531	1	0.001	224	1125	0.834	CTCAGATAGGGGTCCCTTGAC
TCGA-52-7812-01	LUSC	1793	G	A	RNR2		1381	6433	0.823	5612	4	0.001	1678	3604	0.682	TACCGCAAGGGAAAGATGAAA
TCGA-DA-A3F3-06	SKCM	1339	G	A	RNR1		127	7685	0.984	3312	3	0.001	70	1613	0.958	TCAAGGTGTAGCCCATGAGGT
TCGA-DA-A3F3-06	SKCM	5934	A	G	COX1	missense	1366	2661	0.661	1188	1	0.001	2916	4977	0.631	ATTCTCTACAAACCACAAAGA
TCGA-05-4420-01	LUAD	3935	G	A	ND1	missense	562	7141	0.927	5468	8	0.001	263	7032	0.964	CTAGTCTCAGGCTTCAACATC
TCGA-05-4420-01	LUAD	11363	G	A	ND4	missense	4742	3137	0.398	6882	5	0.001	4586	3072	0.401	TTACACAATAGCTTTTATAGT
TCGA-05-4420-01	LUAD	15541	T	C	CYTB	synonymous	4739	3011	0.389	6862	11	0.002	3915	3536	0.475	TAAACACCCCTCCCCACATCA
TCGA-05-4420-01	LUAD	16290	C	T			613	7167	0.921	3825	1	0	202	4628	0.958	AACAAACCTACCCACCCTTAA
TCGA-AR-A1AY-01	BRCA	74	T	G			254	2537	0.909	310	0	0	9	35	0.795	CTGGGGGGTATGCACGCGATA
TCGA-AR-A1AY-01	BRCA	11711	G	A	ND4	missense	805	6153	0.884	830	2	0.002	597	7151	0.923	TCTCATAATCGCCCACGGGCT
TCGA-AR-A1AY-01	BRCA	15873	T	C	CYTB	missense	771	6858	0.899	822	1	0.001	268	3041	0.919	GAAAACAAAATACTCAAATGG
TCGA-AR-A1AY-01	BRCA	16540	C	T			120	1016	0.894	118	0	0	30	143	0.827	AAATAGCCCACACGTTCCCCT
TCGA-AP-A0LL-01	UCEC	183	A	G			109	3182	0.967	2202	1	0	56	1290	0.958	TCAATATTACAGGCGAACATA
TCGA-AP-A0LL-01	UCEC	2408	T	C	RNR2		132	4494	0.971	3238	0	0	300	7658	0.962	AACAAGTCATTATTACCCTCA
TCGA-AP-A0LL-01	UCEC	11897	T	C	ND4	missense	116	4149	0.973	2743	1	0	271	7640	0.966	GGGAGAACTCTCTGTGCTAGT
TCGA-CZ-5454-01	KIRC	3105	A	-C	RNR2		63	1973	0.969	7144	9	0.001	n/a	n/a	n/a	GTTTCTATCTACNTTCAAATT
TCGA-AZ-6601-01	CRC	15521	G	A	CYTB	missense	4104	886	0.178	6990	5	0.001	6295	1145	0.154	TTATACCCTAGCCAACCCCTT
TCGA-66-2759-01	LUSC	9891	T	C	COX3	missense	1834	5938	0.764	7809	2	0	1491	6040	0.802	TCACTTTACATCCAAACATCA
TCGA-66-2759-01	LUSC	13154	T	C	ND5	missense	1984	5841	0.746	7808	5	0.001	177	398	0.692	AGCCCACTAATCCAAACTCTA
TCGA-CV-6433-01	HNSC	3105	A	-C	RNR2		5138	1068	0.172	7522	28	0.004	n/a	n/a	n/a	GTTTCTATCTACNTTCAAATT
TCGA-AQ-A04J-01	BRCA	4973	T	C	ND2	synonymous	1257	3183	0.717	2517	1	0	1543	6240	0.802	GCAGTTGAGGTGGATTAAACC
TCGA-AP-A0L9-01	UCEC	10946	A	+C	ND4	frameshift_indel	3468	728	0.173	1502	0	0	4090	941	0.187	CCCCCTAACAACCCCCCTCCT
TCGA-CR-6472-01	HNSC	1219	T	C	RNR1		395	2361	0.857	3863	1	0	809	5825	0.878	CTGTAATCGATAAACCCCGAT
TCGA-CR-6472-01	HNSC	1598	G	C	RNR1		456	2908	0.864	4613	2	0	36	336	0.903	GCACTTGGACGAACCAGAGTG
TCGA-E1-5318-01	LGG	1598	G	A	RNR1		4186	3648	0.466	2598	1	0	159	166	0.511	GCACTTGGACGAACCAGAGTG
TCGA-B5-A0K3-01	UCEC	513	G	+CA			1129	202	0.152	2214	8	0.004	49	7	0.125	ATCCTACCCAGCACACACACA
TCGA-KL-8323-01	KICH	16179	C	+A			2065	5520	0.728	6486	9	0.001	1652	5510	0.769	CAATCCACATCAAAACCCCCT
TCGA-KL-8323-01	KICH	7887	G	A	COX2	missense	579	6880	0.922	7358	4	0.001	514	6370	0.925	AAATCAATTGGCCACCAATGG
TCGA-AO-A0J2-01	BRCA	12311	T	C	TL2		408	5054	0.925	5091	2	0	29	563	0.951	GCCCCAAAAATTTTGGTGCAA
TCGA-AO-A0J2-01	BRCA	16293	A	G			350	4007	0.92	4394	1	0	163	1973	0.924	AAACCTACCCACCCTTAACAG
TCGA-AR-A24Z-01	BRCA	1252	G	A	RNR1		3870	1061	0.215	1629	1	0.001	2498	459	0.155	CTCTTGCTCAGCCTATATACC
TCGA-A2-A0YG-01	BRCA	545	G	T			809	1170	0.591	1916	0	0	32	35	0.522	CCCATACCCCGAACCAACCAA
TCGA-A2-A0YG-01	BRCA	15995	G	A	TP		2901	752	0.206	3262	0	0	2962	1235	0.294	AGCACCCAAAGCTAAGATTCT
TCGA-B2-4099-01	KIRC	6691	G	-A	COX1	frameshift_indel	3814	3527	0.48	3652	11	0.003	3607	3635	0.502	TACTACTCCGGAAAAAAAGAA
TCGA-B2-4099-01	KIRC	809	G	A	RNR1		4256	1284	0.232	3076	2	0.001	4276	1134	0.21	ACACCCCCACGGGAAACAGCA
TCGA-B2-4099-01	KIRC	4277	T	C	TI		3462	1692	0.328	2677	1	0	40	16	0.286	ATATGTCTGATAAAAGAGTTA
TCGA-B2-4099-01	KIRC	6924	G	A	COX1	missense	4288	2121	0.331	3094	3	0.001	4831	2734	0.361	AGTGCTCTGAGCCCTAGGATT
TCGA-BA-A4IH-01	HNSC	622	G	A	TF		1178	1596	0.575	2315	0	0	100	20	0.167	AAAATGTTTAGACGGGCTCAC
TCGA-BA-A4IH-01	HNSC	779	T	C	RNR1		194	2736	0.934	2748	1	0	694	850	0.551	GCAATGCAGCTCAAAACGCTT
TCGA-BA-A4IH-01	HNSC	9966	G	A	COX3	missense	190	2414	0.927	2939	1	0	590	5115	0.897	ATTTCTGTATGTCTCCATCTA
TCGA-A2-A0D4-01	BRCA	16179	C	A			2423	1833	0.431	2592	3	0.001	2014	1936	0.49	CAATCCACATCAAAACCCCCT
TCGA-CN-5374-01	HNSC	12631	T	C	ND5	missense	5646	2007	0.262	5372	7	0.001	4827	2509	0.342	CGTTACATGGTCCATCATAGA
TCGA-CN-5374-01	HNSC	15254	G	A	CYTB	missense	2856	4503	0.612	5052	0	0	2152	5781	0.729	AGGCTACTCAGTAGACAGTCC
TCGA-33-4586-01	LUSC	16390	G	A			1249	6591	0.841	3517	7	0.002	93	282	0.752	CTCAGATAGGGGTCCCTTGAC
TCGA-49-6742-01	LUAD	11964	T	C	ND4	missense	2497	4242	0.629	7706	1	0	2348	5098	0.685	AACATACTAGTCACAGCCCTA
TCGA-AA-3994-01	CRC	65	T	-G			929	4166	0.818	1544	7	0.005	25	197	0.887	TATTTTCGTCTGGGGGGTATG
TCGA-AA-3994-01	CRC	3019	G	A	RNR2		826	6667	0.89	3962	2	0.001	783	5264	0.871	CGATGGTGCAGCCGCTATTAA
TCGA-AA-3994-01	CRC	15926	C	T	TT		802	6767	0.894	4560	3	0.001	n/a	n/a	n/a	TCTTGTAAACCGGAGATGAAA
TCGA-97-8171-01	LUAD	16479	T	+A			4469	1485	0.249	2536	2	0.001	854	324	0.275	TGGGGGTAGCTAAAGTGAACT
TCGA-97-8171-01	LUAD	12674	A	C	ND5	missense	105	7797	0.987	6342	2	0	109	7830	0.986	TCAGACCCAAACATTAATCAG
TCGA-55-6984-01	LUAD	13138	G	A	ND5	missense	1962	3920	0.666	3838	4	0.001	1272	6617	0.839	CCCCCTAGCAGAAAATAGCCC
TCGA-D1-A16G-01	UCEC	7216	G	A	COX1	missense	1280	4815	0.79	4039	0	0	1081	6622	0.86	GGAATGCCCCGACGTTACTCG
TCGA-D1-A16G-01	UCEC	15623	G	A	CYTB	missense	2600	3044	0.539	4438	1	0	3172	4311	0.576	AGGCGTCCTTGCCCTATTACT
TCGA-D8-A27F-01	BRCA	567	A	+C			3727	2738	0.424	2260	6	0.003	n/a	n/a	n/a	CCCCAAAGACACCCCCCACAG
TCGA-D8-A27F-01	BRCA	2627	G	A	RNR2		3998	3865	0.492	3495	3	0.001	3541	3581	0.503	ATAGGGACCTGTATGAATGGC
TCGA-D8-A27F-01	BRCA	6723	G	A	COX1	missense	3758	3670	0.494	3819	1	0	4458	3198	0.418	CATAGGTATGGTCTGAGCTAT
TCGA-D8-A27F-01	BRCA	9494	A	G	COX3	synonymous	3954	3793	0.49	3761	2	0.001	3883	3859	0.498	TCTTCGCAGGATTTTTCTGAG
TCGA-D8-A27F-01	BRCA	11038	A	C	ND4	missense	5571	2149	0.278	4032	4	0.001	5516	2251	0.29	CACGAAAAAAACTCTACCTCT
TCGA-C8-A12Q-01	BRCA	2129	G	-A	RNR2		2020	3897	0.659	3448	4	0.001	1494	6323	0.809	TGGACACTAGGAAAAAACCTT
TCGA-C8-A12Q-01	BRCA	6457	T	C	COX1	missense	1284	4210	0.766	2786	1	0	1386	6482	0.824	CCCCTCTTCGTCTGATCCGTC
TCGA-C8-A12Q-01	BRCA	11432	A	G	ND4	missense	1423	4801	0.771	3165	0	0	1883	5918	0.759	CGAAGCCCCCATCGCTGGGTC
TCGA-C8-A12Q-01	BRCA	15200	G	A	CYTB	missense	4294	1025	0.193	2827	5	0.002	6373	1489	0.189	CTTACTATCCGCCATCCCATA
TCGA-A3-3372-01	KIRC	13819	T	C	ND5	missense	5765	1601	0.217	7325	4	0.001	5961	1695	0.221	CGCTGTCACTTTCCTAGGACT
TCGA-DA-A1I8-06	SKCM	302	A	+C			1297	295	0.185	1421	3	0.002	149	89	0.374	TTTCCACCAAACCCCCCCTCC
TCGA-DA-A1I8-06	SKCM	16176	C	T			656	5318	0.89	2872	0	0	112	779	0.874	ACCCAATCCACATCAAAACCC
TCGA-KN-8435-01	KICH	16156	G	A			3502	3890	0.526	6923	1	0	1554	1719	0.525	ACCACCTGTAGTACATAAAAA
TCGA-KN-8435-01	KICH	16537	C	T			894	831	0.482	1607	2	0.001	327	200	0.38	CCTAAATAGCCCACACGTTCC
TCGA-EE-A2M5-06	SKCM	10091	C	T	ND3	synonymous	1156	1507	0.566	1870	1	0.001	2411	3296	0.578	TAATCAACACCCTCCTAGCCT
TCGA-EM-A22O-01	THCA	243	A	T			6163	1710	0.217	3050	1	0	332	99	0.23	TAATAATAACAATTGAATGTC
TCGA-EM-A22O-01	THCA	251	G	A			6198	1628	0.208	2851	3	0.001	467	102	0.179	ACAATTGAATGTCTGCACAGC
TCGA-EM-A22O-01	THCA	7688	T	C	COX2	missense	89	7756	0.989	5369	2	0	190	4273	0.957	TTTCCTTATCTGCTTCCTAGT
TCGA-68-8250-01	LUSC	1474	G	A	RNR1		5094	2549	0.334	2758	1	0	319	149	0.318	GCCCTGAAGCGCGTACACACC
TCGA-68-8250-01	LUSC	9025	G	A	ATP6	missense	5102	2593	0.337	3170	2	0.001	5966	1803	0.232	CATTACTGCAGGCCACCTACT
TCGA-68-8250-01	LUSC	16290	C	T			2666	4463	0.626	2029	3	0.001	563	723	0.562	AACAAACCTACCCACCCTTAA
TCGA-BK-A139-01	UCEC	307	C	-CCT			3168	664	0.173	760	0	0	n/a	n/a	n/a	ACCAAACCCCCCCTCCCCCGC
TCGA-BK-A139-01	UCEC	4856	T	C	ND2	synonymous	5083	1752	0.256	1474	0	0	3623	4242	0.539	CCGGCCTGCTTCTTCTCACAT
TCGA-ER-A2NF-06	SKCM	2658	T	C	RNR2		3450	790	0.186	4368	1	0	6262	1541	0.197	TTCAGCTGTCTCTTACTTTTA
TCGA-ER-A2NF-06	SKCM	3803	T	C	ND1	missense	3224	640	0.166	3859	4	0.001	6383	1295	0.169	TCCACCCTTATCACAACACAA
TCGA-ER-A2NF-06	SKCM	5400	G	A	ND2	missense	3675	920	0.2	4410	4	0.001	6441	1463	0.185	ATCTAACAACGTAAAAATAAA
TCGA-ER-A2NF-06	SKCM	13970	G	A	ND5	missense	1716	2108	0.551	4171	3	0.001	3448	4460	0.564	CTTCTTACGAGCCAAAACCTG
TCGA-44-2659-01	LUAD	16145	G	A			1960	5468	0.736	2640	2	0.001	1017	2823	0.735	ATAAATACTTGACCACCTGTA
TCGA-BA-5153-01	HNSC	13288	G	A	ND5	missense	324	2205	0.872	1349	1	0.001	909	3368	0.787	AGTTACAATCGGCATCAACCA
TCGA-AN-A0AT-01	BRCA	6028	G	A	COX1	missense	3382	2005	0.372	2387	1	0	4450	3167	0.416	GCCGAGCTGGGCCAGCCAGGC
TCGA-AC-A2BK-01	BRCA	13333	G	A	ND5	missense	1446	6050	0.807	6936	30	0.004	699	2002	0.741	CTGTACCCACGCCTTCTTCAA
TCGA-AC-A2BK-01	BRCA	15915	G	A	TT		661	7169	0.916	7321	25	0.003	8	447	0.982	TAATACACCAGTCTTGTAAAC
TCGA-44-6148-01	LUAD	234	A	G			1144	2257	0.664	2055	5	0.002	257	297	0.536	TGTAGGACATAATAATAACAA
TCGA-KN-8434-01	KICH	3922	G	A	ND1	missense	2334	5035	0.683	7279	11	0.002	2722	5023	0.649	AGGGGAGTCCGAACTAGTCTC
TCGA-KN-8434-01	KICH	9651	C	T	COX3	missense	1653	6058	0.786	7585	2	0	1510	6293	0.806	CTGAGCTCACCATAGTCTAAT
TCGA-BT-A20T-01	BLCA	2680	T	C	RNR2		2098	1317	0.386	6223	15	0.002	6376	1458	0.186	CCAGTGAAATTGACCTGCCCG
TCGA-BT-A20T-01	BLCA	7706	G	A	COX2	missense	1840	1207	0.396	5986	17	0.003	5043	2475	0.329	AGTCCTGTATGCCCTTTTCCT
TCGA-B6-A0IQ-01	BRCA	7428	G	A	COX1	missense	777	7029	0.9	3002	5	0.002	1293	6452	0.833	CGAAGAACCCGTATACATAAA
TCGA-CR-5250-01	HNSC	3105	A	-C	RNR2		4755	2626	0.356	3073	1	0	462	7116	0.939	GTTTCTATCTACNTTCAAATT
TCGA-CR-5250-01	HNSC	15129	T	C	CYTB	missense	6359	1153	0.153	3355	8	0.002	6749	1130	0.143	GCAACAGCCTTCATAGGCTAT
TCGA-AG-3574-01	CRC	65	T	-G			1216	6305	0.838	2921	4	0.001	35	791	0.958	TATTTTCGTCTGGGGGGTATG
TCGA-AG-3574-01	CRC	10569	G	A	ND4L	missense	279	7363	0.963	7559	2	0	201	6465	0.97	ACTATGCCTAGAAGGAATAAT
TCGA-AG-3890-01	CRC	13714	G	A	ND5	nonsense	5086	2341	0.315	4327	2	0	1297	694	0.349	CCTGGCAGCCGGAAGCCTATT
TCGA-FS-A1ZD-06	SKCM	3380	G	A	ND1	missense	630	542	0.462	4091	3	0.001	687	496	0.419	CTTACCGAACGAAAAATTCTA
TCGA-FS-A1ZD-06	SKCM	5978	A	G	COX1	synonymous	69	849	0.925	3103	0	0	356	2146	0.858	TCGGCGCATGAGCTGGAGTCC
TCGA-FS-A1ZD-06	SKCM	9494	A	G	COX3	synonymous	678	549	0.447	3948	3	0.001	4144	3362	0.448	TCTTCGCAGGATTTTTCTGAG
TCGA-EL-A3CV-01	THCA	3239	G	A	TL1		1361	6514	0.827	4749	1	0	172	7531	0.978	TGTTAAGATGGCAGAGCCCGG
TCGA-A6-3807-01	CRC	1766	T	C	RNR2		5499	2134	0.28	3448	0	0	3202	1492	0.318	AATTGAAACCTGGCGCAATAG
TCGA-A6-3807-01	CRC	2400	C	A	RNR2		684	7024	0.911	3461	1	0	331	4966	0.938	AATCAACCAACAAGTCATTAT
TCGA-DA-A1HV-06	SKCM	215	A	G			478	3303	0.874	2091	1	0	71	485	0.872	GTGTTAATTAATTAATGCTTG
TCGA-DA-A1HV-06	SKCM	2772	C	T	RNR2		4851	1478	0.234	2637	1	0	5899	1874	0.241	CTAACAAACCCACAGGTCCTA
TCGA-DA-A1HV-06	SKCM	4435	A	G	TM		697	4795	0.873	1881	1	0.001	16	186	0.921	TCGGGCCCATACCCCGAAAAT
TCGA-66-2744-01	LUSC	14858	G	A	CYTB	missense	2736	5012	0.647	7782	4	0.001	n/a	n/a	n/a	CTCACTCCTTGGCGCCTGCCT
TCGA-BH-A0B9-01	BRCA	186	C	T			542	3231	0.856	1335	0	0	34	150	0.815	ATATTACAGGCGAACATACTT
TCGA-DK-A3IL-01	BLCA	3098	T	C	RNR2		1897	1537	0.448	550	0	0	3060	4789	0.61	CAGGTCGGTTTCTATCTACNT
TCGA-DK-A3IL-01	BLCA	4299	T	C	TI		2012	647	0.243	373	0	0	96	3839	0.976	TTTGATAGAGTAAATAATAGG
TCGA-DK-A3IL-01	BLCA	7216	G	A	COX1	missense	2090	1799	0.463	429	0	0	3417	4384	0.562	GGAATGCCCCGACGTTACTCG
TCGA-DK-A3IL-01	BLCA	7998	T	C	COX2	missense	741	2678	0.783	396	0	0	332	7609	0.958	CTCCTTGACGTTGACAATCGA
TCGA-DK-A3IL-01	BLCA	12117	T	C	ND4	missense	1981	1614	0.449	494	0	0	3137	4177	0.571	AACCCCGACATCATTACCGGG
TCGA-DA-A1I0-06	SKCM	14063	T	C	ND5	missense	692	7159	0.912	3229	2	0.001	664	5938	0.899	ACCTCCATCATCACCTCAACC
TCGA-DJ-A2Q2-01	THCA	4316	A	G	TI		4318	3578	0.453	4346	0	0	25	16	0.39	TAGGAGCTTAAACCCCCTTAT
TCGA-EE-A2GT-06	SKCM	15075	C	T	CYTB	missense	1784	2923	0.621	2134	1	0	1801	6150	0.773	TTTCTCTACTCAGAAACCTGA
TCGA-B6-A0I1-01	BRCA	802	C	T	RNR1		4906	2902	0.372	2590	1	0	4604	1722	0.272	CCTAGCCACACCCCCACGGGA
TCGA-B6-A0I1-01	BRCA	7902	G	A	COX2	nonsense	4899	2913	0.373	2772	2	0.001	5064	2795	0.356	CAATGGTACTGAACCTACGAG
TCGA-B6-A0I1-01	BRCA	16195	T	C			2768	498	0.152	1320	1	0.001	490	93	0.16	CCCCTCCCCATGCTTACAAGC
TCGA-AA-A01T-01	CRC	11115	A	G	ND4	missense	2939	1230	0.295	7726	3	0	1854	1859	0.501	ATCATATTTTATATCTTCTTC
TCGA-AA-A01T-01	CRC	11825	G	A	ND4	missense	2447	1331	0.352	7469	1	0	5088	2306	0.312	CCCACTAATAGCTTTTTGATG
TCGA-D9-A148-06	SKCM	16390	G	A			228	5819	0.962	3464	12	0.003	77	2315	0.968	CTCAGATAGGGGTCCCTTGAC
TCGA-AA-3666-01	CRC	3850	G	A	ND1	missense	461	7095	0.939	6902	5	0.001	349	2953	0.894	ATGACCCTTGGCCATAATATG
TCGA-AA-3666-01	CRC	15375	G	A	CYTB	missense	4234	3177	0.429	7469	4	0.001	2804	2006	0.417	AACCCCCTAGGAATCACCTCC
TCGA-AA-A01R-01	CRC	14865	G	A	CYTB	missense	393	1903	0.829	6842	1	0	577	3653	0.864	CTTGGCGCCTGCCTGATCCTC
TCGA-60-2711-01	LUSC	2492	G	A	RNR2		6078	1718	0.22	7744	15	0.002	4026	912	0.185	ATCTTACCCCGCCTGTTTACC
TCGA-AA-3514-01	CRC	16222	C	T			5335	2161	0.288	3757	5	0.001	441	175	0.284	AGCAATCAACCCTCAACTATC
TCGA-EW-A1PH-01	BRCA	8939	T	C	ATP6	missense	742	1641	0.689	1756	1	0.001	2070	5687	0.733	ACACCCCTTATCCCCATACTA
TCGA-85-8277-01	LUSC	5297	C	T	ND2	synonymous	1385	5073	0.786	6517	1	0	1117	6042	0.844	ACAATAGCCTCATCATCCCCA
TCGA-85-8277-01	LUSC	6842	T	C	COX1	synonymous	3545	776	0.18	3859	0	0	6030	1345	0.182	TAATCATCGCTATCCCCACCG
TCGA-66-2793-01	LUSC	2542	G	A	RNR2		516	7337	0.934	7704	5	0.001	542	5823	0.915	TAGAGGCACCGCCTGCCCAGT
TCGA-ER-A19T-01	SKCM	2143	G	A	RNR2		1183	2247	0.655	3714	1	0	2401	5276	0.687	AAACCTTGTAGAGAGAGTAAA
TCGA-ER-A19T-01	SKCM	13288	G	A	ND5	missense	47	3346	0.986	3429	3	0.001	66	2916	0.978	AGTTACAATCGGCATCAACCA
TCGA-EW-A1J5-01	BRCA	15134	G	A	CYTB	missense	4630	1640	0.262	3081	1	0	5325	2173	0.29	AGCCTTCATAGGCTATGTCCT
TCGA-GN-A266-06	SKCM	10994	G	A	ND4	missense	640	1022	0.615	2465	1	0	2238	5433	0.708	CACAATCATGGCAAGCCAACG
TCGA-GN-A266-06	SKCM	14790	A	G	CYTB	missense	593	939	0.613	2604	0	0	2796	5093	0.646	AAATTAATTAACCACTCATTC
TCGA-A8-A07I-01	BRCA	12769	G	A	ND5	missense	3974	2084	0.344	4827	3	0.001	2500	963	0.278	CATCGGCTGAGAGGGCGTAGG
TCGA-BH-A0WA-01	BRCA	251	G	A			187	1374	0.88	1290	1	0.001	66	2988	0.978	ACAATTGAATGTCTGCACAGC
TCGA-BH-A0WA-01	BRCA	4449	G	A	TM		1239	1098	0.47	2155	2	0.001	257	7562	0.967	CGAAAATGTTGGTTATACCCT
TCGA-BH-A0WA-01	BRCA	12066	T	C	ND4	missense	1776	1314	0.425	2569	3	0.001	4439	3395	0.433	GAAAACACCCTCATGTTCATA
TCGA-A8-A08L-01	BRCA	2916	G	A	RNR2		2175	526	0.195	3434	2	0.001	6769	1082	0.138	CTTGACCAACGGAACAAGTTA
TCGA-49-4510-01	LUAD	174	C	T			1962	1712	0.466	2539	1	0	396	388	0.495	CACCTACGTTCAATATTACAG
TCGA-BT-A20V-01	BLCA	11866	A	+CCC	ND4	inframe_indel	384	703	0.647	3916	7	0.002	2560	2743	0.517	ACCTCGCCTTACCCCCCACTA
TCGA-BT-A20V-01	BLCA	251	G	A			153	959	0.862	1803	0	0	44	642	0.936	ACAATTGAATGTCTGCACAGC
TCGA-AP-A0LE-01	UCEC	567	A	+C			1761	650	0.27	1276	3	0.002	n/a	n/a	n/a	CCCCAAAGACACCCCCCACAG
TCGA-AP-A0LE-01	UCEC	9879	T	C	COX3	missense	115	3856	0.971	2483	1	0	237	7686	0.97	CCAACTAATATTTCACTTTAC
TCGA-A3-3370-01	KIRC	9769	T	C	COX3	missense	3261	4314	0.57	7758	5	0.001	2462	5330	0.684	CCCTTCACCATTTCCGACGGC
TCGA-66-2789-01	LUSC	183	A	G			1898	5827	0.754	3957	1	0	65	112	0.633	TCAATATTACAGGCGAACATA
TCGA-AG-3896-01	CRC	777	G	A	RNR1		1302	6277	0.828	5163	6	0.001	259	1634	0.863	CAGCAATGCAGCTCAAAACGC
TCGA-CJ-4918-01	KIRC	8251	G	A	COX2	synonymous	5883	1639	0.218	7408	3	0	5863	1451	0.198	TTGAAATAGGGCCCGTATTTA
TCGA-CJ-4918-01	KIRC	12629	G	A	ND5	nonsense	6056	1585	0.207	7599	4	0.001	6002	1658	0.216	TTCGTTACATGGTCCATCATA
TCGA-EI-6917-01	CRC	76	C	T			408	2912	0.877	667	1	0.001	30	164	0.845	GGGGGGTATGCACGCGATAGC
TCGA-EI-6917-01	CRC	308	C	T			955	3503	0.786	768	1	0.001	70	418	0.857	CCAAACCCCCCCTCCCCCGCT
TCGA-BH-A0B3-01	BRCA	2313	A	G	RNR2		1064	205	0.162	6607	1	0	5763	1780	0.236	AGTATAAGTAACATGAAAACA
TCGA-BH-A0B3-01	BRCA	5997	G	A	COX1	missense	493	385	0.438	4712	3	0.001	3475	4299	0.553	CCTAGGCACAGCTCTAAGCCT
TCGA-AP-A0L8-01	UCEC	3031	G	A	RNR2		180	5363	0.968	3877	1	0	115	4336	0.974	CGCTATTAAAGGTTCGTTTGT
TCGA-AP-A0L8-01	UCEC	6717	G	A	COX1	missense	190	5357	0.966	3524	0	0	187	2074	0.917	TGGATACATAGGTATGGTCTG
TCGA-AP-A0L8-01	UCEC	11711	G	A	ND4	missense	170	4896	0.966	3687	3	0.001	346	6896	0.952	TCTCATAATCGCCCACGGGCT
TCGA-BS-A0TE-01	UCEC	10998	G	A	ND4	missense	4665	3150	0.403	2693	3	0.001	3259	2413	0.425	ATCATGGCAAGCCAACGCCAC
TCGA-ER-A3ES-06	SKCM	11031	G	-A	ND4	frameshift_indel	6487	1356	0.173	4236	13	0.003	6073	1443	0.192	CCACTATCACGAAAAAAACTC
TCGA-GN-A264-06	SKCM	13897	T	C	ND5	missense	470	7369	0.94	2484	1	0	596	2539	0.81	ATGCACATTTTATTTCTCCAA
TCGA-CV-7180-01	HNSC	3105	A	-C	RNR2		2258	4420	0.662	6112	12	0.002	849	6748	0.888	GTTTCTATCTACNTTCAAATT
TCGA-CV-7180-01	HNSC	1642	G	A	TV		2786	3292	0.542	5561	1	0	510	1731	0.772	TTACACTTAGGAGATTTCAAC
TCGA-HT-7689-01	LGG	408	T	A			1178	6653	0.85	3085	0	0	191	517	0.73	TTTTATCTTTTGGCGGTATGC
TCGA-GM-A3XL-01	BRCA	4705	T	C	ND2	missense	1244	3119	0.715	2124	1	0	1207	6699	0.847	TTCAACAATATACTCTCCGGA
TCGA-BS-A0V8-01	UCEC	1401	G	A	RNR1		683	6901	0.91	3230	2	0.001	1006	2795	0.735	TAGCCCTTATGAAACTTAAGG
TCGA-AG-4007-01	CRC	1641	G	A	TV		801	6848	0.895	4447	1	0	11	1551	0.993	CTTACACTTAGGAGATTTCAA
TCGA-A5-A0GE-01	UCEC	10373	G	A	ND3	synonymous	4324	1083	0.2	2534	0	0	2785	683	0.197	TGGCCTATGAGTGACTACAAA
TCGA-05-4389-01	LUAD	10946	A	+C	ND4	frameshift_indel	2401	4810	0.667	5879	7	0.001	2100	5446	0.722	CCCCCTAACAACCCCCCTCCT
TCGA-05-4389-01	LUAD	6810	G	A	COX1	missense	5881	1954	0.249	3957	2	0.001	5527	2158	0.281	AGACACACGAGCATATTTCAC
TCGA-05-4389-01	LUAD	14760	G	A	CYTB	missense	1055	6761	0.865	5337	4	0.001	685	2130	0.757	ACCCCAATACGCAAAACTAAC
TCGA-05-4389-01	LUAD	15498	G	A	CYTB	missense	6229	1505	0.195	6597	3	0	6482	1171	0.153	GACCTCCTAGGCGACCCAGAC
TCGA-05-4389-01	LUAD	16390	G	A			959	5755	0.857	2975	1	0	158	1807	0.92	CTCAGATAGGGGTCCCTTGAC
TCGA-60-2698-01	LUSC	447	C	T			4318	2532	0.37	6918	2	0	64	19	0.229	CCAACTAACACATTATTTTCC
TCGA-AR-A0TX-01	BRCA	11031	G	-A	ND4	frameshift_indel	6370	1373	0.177	1111	3	0.003	5440	1975	0.266	CCACTATCACGAAAAAAACTC
TCGA-AR-A0TX-01	BRCA	246	T	C			2244	1985	0.469	732	0	0	170	237	0.582	TAATAACAATTGAATGTCTGC
TCGA-DK-A1A5-01	BLCA	1327	G	A	RNR1		997	277	0.217	2510	1	0	1813	332	0.155	AAAGACGTTAGGTCAAGGTGT
TCGA-DK-A1A5-01	BLCA	2717	A	C	RNR2		389	757	0.661	2322	0	0	764	6103	0.889	ACACAGCAAGACGAGAAGACC
TCGA-DK-A1A5-01	BLCA	7775	G	A	COX2	missense	1079	265	0.197	2395	0	0	6156	1767	0.223	AATAGAAACCGTCTGAACTAT
TCGA-DK-A1A5-01	BLCA	8833	G	A	ATP6	missense	672	138	0.17	1322	0	0	5699	1823	0.242	TATAAACCTAGCCATGGCCAT
TCGA-D3-A1Q5-06	SKCM	2440	G	A	RNR2		175	1084	0.861	3689	1	0	317	3577	0.919	ACACAGGCATGCTCATAAGGA
TCGA-50-6597-01	LUAD	3705	G	A	ND1	synonymous	4696	3067	0.395	3123	1	0	5143	2702	0.344	TCGGCGCACTGCGAGCAGTAG
TCGA-50-6597-01	LUAD	4752	T	C	ND2	missense	1313	5426	0.805	2282	2	0.001	1763	6130	0.777	TCAATACTCATCATTAATAAT
TCGA-50-6597-01	LUAD	13916	G	A	ND5	missense	1461	6290	0.812	2975	1	0	1454	5704	0.797	AACATACTCGGATTCTACCCT
TCGA-CN-5365-01	HNSC	3105	A	-C	RNR2		4031	1931	0.324	2757	3	0.001	n/a	n/a	n/a	GTTTCTATCTACNTTCAAATT
TCGA-CH-5750-01	PRAD	2817	G	A	RNR2		3935	3816	0.492	4535	1	0	4578	1945	0.298	TTCGGTTGGGGCGACCTCGGA
TCGA-CH-5750-01	PRAD	3526	G	A	ND1	missense	5640	1926	0.255	3946	3	0.001	6998	686	0.089	CTACATCACCGCCCCGACCTT
TCGA-DA-A1IC-06	SKCM	6951	G	A	COX1	missense	263	3037	0.92	1779	3	0.002	425	7038	0.943	TCTTTTCACCGTAGGTGGCCT
TCGA-DA-A1IC-06	SKCM	15854	T	C	CYTB	missense	238	2848	0.923	1655	0	0	208	6388	0.968	ACCAACTATCTCCCTAATTGA
TCGA-BS-A0U9-01	UCEC	9026	G	A	ATP6	missense	304	3966	0.929	4494	2	0	261	7474	0.966	ATTACTGCAGGCCACCTACTC
TCGA-B2-4101-01	KIRC	13031	G	A	ND5	nonsense	3567	3886	0.521	7608	4	0.001	3008	4399	0.594	CTCCACCCCTGACTCCCCTCA
TCGA-05-5429-01	LUAD	5609	T	C	TA		363	1981	0.845	4702	2	0	1235	6756	0.845	AACCCCACTCTGCATCAACTG
TCGA-ER-A19D-06	SKCM	65	T	-G			228	609	0.728	1766	6	0.003	20	32	0.615	TATTTTCGTCTGGGGGGTATG
TCGA-91-6840-01	LUAD	16438	G	A			1016	830	0.45	2061	1	0	368	302	0.451	GCACAAGAGTGCTACTCTCCT
TCGA-AX-A1CI-01	UCEC	12417	C	+A	ND5	frameshift_indel	4558	815	0.152	3896	7	0.002	4082	1932	0.321	TTAACCCTAACAAAAAAAACT
TCGA-AX-A1CI-01	UCEC	14774	C	-T	CYTB	frameshift_indel	3030	2216	0.422	3455	1	0	3968	3995	0.502	AACTAACCCCCTAATAAAATT
TCGA-AX-A1CI-01	UCEC	1894	G	A	RNR2		4209	1443	0.255	3983	1	0	5691	1300	0.186	GAGAGCCAAAGCTAAGACCCC
TCGA-AX-A1CI-01	UCEC	2311	T	C	RNR2		152	5547	0.973	3957	1	0	600	6850	0.919	TTAGTATAAGTAACATGAAAA
TCGA-AX-A1CI-01	UCEC	2697	G	A	RNR2		2832	2186	0.436	3496	1	0	4655	3249	0.411	CCCGTGAAGAGGCGGGCATAA
TCGA-AX-A1CI-01	UCEC	3417	C	T	ND1	synonymous	3574	925	0.206	3181	2	0.001	6413	1281	0.166	GCAAAGGCCCCAACGTTGTAG
TCGA-AX-A1CI-01	UCEC	5267	T	C	ND2	synonymous	1254	2630	0.677	2729	0	0	2406	5423	0.693	AATGGGCCATTATCGAAGAAT
TCGA-A8-A09X-01	BRCA	12667	G	A	ND5	missense	3718	3143	0.458	4067	5	0.001	4603	2464	0.349	TATAAACTCAGACCCAAACAT
TCGA-A8-A09X-01	BRCA	15392	G	A	CYTB	missense	2015	4122	0.672	3753	6	0.002	2709	5052	0.651	CTCCCATTCCGATAAAATCAC
TCGA-BJ-A0ZB-01	THCA	5894	A	+C			837	6072	0.879	721	3	0.004	2885	3929	0.577	ATTTTACCTCACCCCCACTGA
TCGA-BJ-A0ZB-01	THCA	3667	T	C	ND1	missense	105	7662	0.986	1515	1	0.001	176	7691	0.978	CTGATCAGGGTGAGCATCAAA
TCGA-CR-6470-01	HNSC	709	G	A	RNR1		1730	1328	0.434	4578	3	0.001	3078	3371	0.523	AAGCATCCCCGTTCCAGTGAG
TCGA-CR-6470-01	HNSC	3294	T	C	TL1		2001	1471	0.424	5294	1	0	587	7219	0.925	GTTCAATTCCTCTTCTTAACA
TCGA-CR-6470-01	HNSC	13499	G	A	ND5	missense	2620	527	0.167	4545	3	0.001	6288	959	0.132	TTCCTCACAGGTTTCTACTCC
TCGA-EL-A3TB-01	THCA	11031	G	-A	ND4	frameshift_indel	4222	3500	0.453	7798	26	0.003	4256	3410	0.445	CCACTATCACGAAAAAAACTC
TCGA-EL-A3TB-01	THCA	3090	G	A	RNR2		5656	2085	0.269	7881	3	0	6874	971	0.124	GAGTAATCCAGGTCGGTTTCT
TCGA-EL-A3TB-01	THCA	15003	G	A	CYTB	missense	3758	3912	0.51	7825	2	0	3543	3460	0.494	CACGCCAATGGCGCCTCAATA
TCGA-EL-A3TB-01	THCA	16250	C	T			3652	939	0.205	7179	1	0	1834	319	0.148	AACTGCAACTCCAAAGCCACC
TCGA-EL-A3TB-01	THCA	16261	C	T			2060	2729	0.57	7548	5	0.001	723	1116	0.607	CAAAGCCACCCCTCACCCACT
TCGA-CV-7100-01	HNSC	15062	T	C	CYTB	missense	2828	920	0.245	7130	2	0	2419	583	0.194	ATATTACGGATCATTTCTCTA
TCGA-A2-A04X-01	BRCA	6641	T	C	COX1	synonymous	2400	432	0.153	2884	10	0.003	6062	1756	0.225	TTTATATTCTTATCCTACCAG
TCGA-B2-4102-01	KIRC	13896	T	C	ND5	synonymous	5996	1784	0.229	7730	1	0	5896	1892	0.243	TATGCACATTTTATTTCTCCA
TCGA-KO-8416-01	KICH	65	T	+G			2446	1526	0.384	3049	3	0.001	208	118	0.362	TATTTTCGTCTGGGGGGTATG
TCGA-KO-8416-01	KICH	5738	G	C			3270	3816	0.539	6632	1	0	2413	4635	0.658	TACTTCTCCCGCCGCCGGGAA
TCGA-43-3920-01	LUSC	385	A	G			2183	4558	0.676	5176	4	0.001	75	93	0.554	CACCAGCCTAACCAGATTTCA
TCGA-E1-5319-01	LGG	10756	T	-C	ND4L	frameshift_indel	6672	1216	0.154	2940	1	0	6221	1724	0.217	CTAAACCTACTCCAATGCTAA
TCGA-B5-A11H-01	UCEC	6185	T	C	COX1	synonymous	731	3631	0.832	2434	1	0	807	7062	0.897	ATATGGCGTTTCCCCGCATAA
TCGA-B5-A11H-01	UCEC	13366	G	A	ND5	nonsense	2521	3151	0.556	2811	2	0.001	1678	2952	0.638	TATGTGCTCCGGGTCCATCAT
TCGA-05-4396-01	LUAD	3778	G	A	ND1	missense	2462	1568	0.389	4154	1	0	4514	3037	0.402	ACTAATAAGTGGCTCCTTTAA
TCGA-05-4396-01	LUAD	12213	G	A	TS2		2506	1705	0.405	4483	2	0	67	64	0.489	TACCGAGAAAGCTCACAAGAA
TCGA-DA-A1HY-06	SKCM	5923	T	C	COX1	missense	2169	1174	0.351	1763	0	0	5017	2745	0.354	GACCGTTGACTATTCTCTACA
TCGA-AA-3516-01	CRC	306	C	-CCCT			2073	1524	0.424	1532	1	0.001	n/a	n/a	n/a	CACCAAACCCCCCCTCCCCCG
TCGA-AA-3516-01	CRC	7347	G	A	COX1	missense	5744	1676	0.226	4312	1	0	6381	1498	0.19	GAAGCGAAAAGTCCTAATAGT
TCGA-50-5930-01	LUAD	879	T	C	RNR1		5658	1584	0.219	6346	10	0.002	916	118	0.114	CCAGGGTTGGTCAATTTCGTG
TCGA-56-7582-01	LUSC	10946	A	+C	ND4	frameshift_indel	1664	2985	0.642	2271	3	0.001	1368	5169	0.791	CCCCCTAACAACCCCCCTCCT
TCGA-56-7582-01	LUSC	8813	C	T	ATP6	missense	2050	2785	0.576	1911	1	0.001	3254	4439	0.577	ACACCAACCACCCAACTATCT
TCGA-56-7582-01	LUSC	12985	C	T	ND5	missense	4498	1159	0.205	2506	1	0	2649	720	0.214	ACTAGGCCTCCTCCTAGCAGC
TCGA-AX-A0J1-01	UCEC	4412	G	A	TM		2844	1096	0.278	1327	0	0	43	1903	0.978	AGTAAGGTCAGCTAAATAAGC
TCGA-AX-A0J1-01	UCEC	11423	G	A	ND4	missense	509	4497	0.898	1867	0	0	603	6701	0.917	AGCCCATGTCGAAGCCCCCAT
TCGA-A2-A04T-01	BRCA	3243	A	G	TL1		545	1617	0.748	4282	1	0	392	3316	0.894	AAGATGGCAGAGCCCGGTAAT
TCGA-A2-A04T-01	BRCA	5881	G	A	TY		509	1204	0.703	3029	0	0	2049	4872	0.704	GCTTCACTCAGCCATTTTACC
TCGA-A2-A04T-01	BRCA	11017	T	C	ND4	synonymous	1348	664	0.33	3959	2	0.001	4573	2842	0.383	ACTTATCCAGTGAACCACTAT
TCGA-EL-A3H1-01	THCA	15149	T	C	CYTB	missense	269	6785	0.962	7853	4	0.001	534	7317	0.932	TGTCCTCCCGTGAGGCCAAAT
TCGA-BH-A0DG-01	BRCA	13096	G	C	ND5	missense	6065	1510	0.199	5000	5	0.001	6264	1519	0.195	CACTATAGTTGTAGCAGGAAT
TCGA-19-2629-01	GBM	11693	G	A	ND4	missense	1641	6215	0.791	2824	3	0.001	1344	6213	0.822	CTTCACCGGCGCAGTCATTCT
TCGA-A3-3324-01	KIRC	3085	A	G	RNR2		751	7113	0.905	7930	1	0	3140	4789	0.604	GACCGGAGTAATCCAGGTCGG
TCGA-CR-7385-01	HNSC	513	G	-CA			847	539	0.389	4481	16	0.004	98	115	0.54	ATCCTACCCAGCACACACACA
TCGA-CR-7385-01	HNSC	538	A	G			833	557	0.401	4529	1	0	62	137	0.688	TGCTAACCCCATACCCCGAAC
TCGA-CR-7385-01	HNSC	1593	T	C	RNR1		1147	849	0.425	6151	4	0.001	74	154	0.675	AAAGTGCACTTGGACGAACCA
TCGA-CR-7385-01	HNSC	2536	G	A	RNR2		1564	576	0.269	6606	3	0	3444	1541	0.309	CAGTATTAGAGGCACCGCCTG
TCGA-CR-7385-01	HNSC	15438	G	A	CYTB	missense	1612	356	0.181	6214	3	0	5274	1510	0.223	GACGCCCTCGGCTTACTTCTC
TCGA-CZ-4856-01	KIRC	3320	A	G	ND1	missense	1682	3459	0.673	7693	4	0.001	n/a	n/a	n/a	CCCATGGCCAACCTCCTACTC
TCGA-94-7943-01	LUSC	829	C	-T	RNR1		4179	3689	0.469	3921	8	0.002	3347	4501	0.574	AGTGATTAACCTTTAGCAATA
TCGA-37-4135-01	LUSC	139	T	C			360	3246	0.9	2060	1	0	29	118	0.803	TGTCTTTGATTCCTGCCTCAT
TCGA-37-4135-01	LUSC	10360	G	A	ND3	missense	6596	1251	0.159	4838	2	0	5701	1081	0.159	CTAGCCCTAAGTCTGGCCTAT
TCGA-EM-A2OV-01	THCA	3380	G	A	ND1	missense	167	7674	0.979	5970	2	0	n/a	n/a	n/a	CTTACCGAACGAAAAATTCTA
TCGA-AF-3913-01	CRC	8712	C	T	ATP6	synonymous	1036	6586	0.864	7573	33	0.004	997	4179	0.807	CCATACACAACACTAAAGGAC
TCGA-AF-3913-01	CRC	10863	G	C	ND4	missense	418	7255	0.946	7599	33	0.004	169	2407	0.934	CTAATTATTAGCATCATCCCT
TCGA-EE-A3JI-06	SKCM	11295	T	C	ND4	missense	2000	3232	0.618	979	0	0	3510	4113	0.54	ATTCTACTACTCACTCTCACT
TCGA-D3-A1Q1-06	SKCM	3206	C	T	RNR2		4128	3712	0.473	2054	1	0	2845	2154	0.431	GTATTATACCCACACCCACCC
TCGA-D3-A1Q1-06	SKCM	4632	G	A	ND2	missense	76	6673	0.989	1163	1	0.001	107	7761	0.986	TTCCACAGAAGCTGCCATCAA
TCGA-D3-A1Q1-06	SKCM	6498	C	T	COX1	missense	1135	6725	0.856	2101	1	0	1352	6577	0.829	TCTCCTATCTCTCCCAGTCCT
TCGA-D3-A1Q1-06	SKCM	9582	C	T	COX3	missense	3741	4071	0.521	2245	0	0	3639	4218	0.537	CCCGCTAAATCCCCTAGAAGT
TCGA-EZ-7264-01	LGG	11711	G	A	ND4	missense	3932	2138	0.352	3643	2	0.001	5272	2492	0.321	TCTCATAATCGCCCACGGGCT
TCGA-05-4422-01	LUAD	4897	A	G	ND2	missense	631	7216	0.92	4806	1	0	978	6803	0.874	TCAATCATATACCAAATCTCT
TCGA-05-4422-01	LUAD	5147	G	A	ND2	synonymous	864	7043	0.891	5129	1	0	998	6812	0.872	CCAGCACCACGACCCTACTAC
TCGA-05-4422-01	LUAD	13552	G	A	ND5	missense	635	7231	0.919	5604	6	0.001	1586	6104	0.794	ATACACAAACGCCTGAGCCCT
TCGA-34-2600-01	LUSC	7396	G	A	COX1	missense	2074	4959	0.705	7272	17	0.002	2324	4354	0.652	CTATATGGATGCCCCCCACCC
TCGA-34-2600-01	LUSC	8959	G	A	ATP6	missense	6154	1546	0.201	7422	21	0.003	6176	1596	0.205	AGTTATTATCGAAACCATCAG
TCGA-34-2600-01	LUSC	12054	G	A	ND4	missense	846	7060	0.893	7772	34	0.004	539	6706	0.926	TCATTCACACGAGAAAACACC
TCGA-34-2600-01	LUSC	16166	A	G			2377	5383	0.694	7771	20	0.003	375	862	0.697	GTACATAAAAACCCAATCCAC
TCGA-DE-A0Y3-01	THCA	15561	G	A	CYTB	nonsense	279	7581	0.965	2322	0	0	244	7296	0.968	AAGCCCGAATGATATTTCCTA
TCGA-AP-A05A-01	UCEC	1199	G	A	RNR1		4055	1138	0.219	2781	1	0	2215	762	0.256	TCCCTCTAGAGGAGCCTGTTC
TCGA-AP-A05A-01	UCEC	5791	G	A	TC		94	6531	0.986	3294	0	0	114	2327	0.953	CTGCTTCTTCGAATTTGCAAT
TCGA-AP-A05A-01	UCEC	7453	G	A	TS1		96	6088	0.984	3288	3	0.001	240	6540	0.965	AGACAAAAAAGGAAGGAATCG
TCGA-AP-A05A-01	UCEC	10098	G	A	ND3	missense	141	7112	0.981	3538	2	0.001	218	7768	0.973	CACCCTCCTAGCCTTACTACT
TCGA-AP-A05A-01	UCEC	13281	T	C	ND5	synonymous	86	7043	0.988	3450	1	0	149	5648	0.974	TCATAATAGTTACAATCGGCA
TCGA-A2-A0D1-01	BRCA	12618	G	A	ND5	synonymous	6139	1351	0.18	2931	2	0.001	6068	1119	0.156	CTGTAGCATTGTTCGTTACAT
TCGA-AN-A04D-01	BRCA	16512	T	C			662	354	0.348	1017	0	0	414	213	0.34	TGGTTCCTACTTCAGGGTCAT
TCGA-A6-2680-01	CRC	822	G	A	RNR1		6289	1239	0.165	3729	4	0.001	893	81	0.083	AAACAGCAGTGATTAACCTTT
TCGA-BH-A0H6-01	BRCA	2129	G	-A	RNR2		1130	4415	0.796	2906	2	0.001	1659	6216	0.789	TGGACACTAGGAAAAAACCTT
TCGA-BH-A0H6-01	BRCA	334	T	C			162	1960	0.924	1128	0	0	86	2165	0.962	CCACAGCACTTAAACACATCT
TCGA-BH-A0H6-01	BRCA	2130	A	G	RNR2		912	169	0.156	2903	2	0.001	n/a	n/a	n/a	GGACACTAGGAAAAAACCTTG
TCGA-BH-A0H6-01	BRCA	3316	G	A	ND1	missense	3248	1366	0.296	2506	1	0	1412	618	0.304	CATACCCATGGCCAACCTCCT
TCGA-BH-A0H6-01	BRCA	10685	G	A	ND4L	synonymous	3894	1010	0.206	2584	1	0	5836	1832	0.239	GCGAAGCAGCGGTGGGCCTAG
TCGA-68-7755-01	LUSC	16293	A	G			483	5157	0.914	1495	3	0.002	98	1245	0.927	AAACCTACCCACCCTTAACAG
TCGA-B6-A0IJ-01	BRCA	5657	C	A	TN		1798	2601	0.591	2392	0	0	1367	1303	0.488	TAAGCCCTTACTAGACCAATG
TCGA-AK-3454-01	KIRC	16095	C	T			1498	3710	0.712	2241	2	0.001	560	2919	0.839	CTATGTATTTCGTACATTACT
TCGA-22-5477-01	LUSC	8989	G	A	ATP6	missense	601	7182	0.923	6260	7	0.001	1357	6232	0.821	TCAACCAATAGCCCTGGCCGT
TCGA-96-7545-01	LUSC	1362	G	A	RNR1		5479	2173	0.284	3394	5	0.001	5132	1673	0.246	CAAGAAATGGGCTACATTTTC
TCGA-96-7545-01	LUSC	1552	G	A	RNR1		6495	1284	0.165	3145	2	0.001	2380	1515	0.389	TTATATAGAGGAGACAAGTCG
TCGA-96-7545-01	LUSC	6817	T	C	COX1	missense	3253	1240	0.276	2166	0	0	5286	2377	0.31	CGAGCATATTTCACCTCCGCT
TCGA-E2-A156-01	BRCA	10971	G	A	ND4	nonsense	5077	2404	0.321	2325	0	0	4867	2177	0.309	CTAACTACCTGACTCCTACCC
TCGA-50-5066-01	LUAD	16290	C	T			1174	1200	0.505	1845	0	0	187	242	0.564	AACAAACCTACCCACCCTTAA
TCGA-CR-7391-01	HNSC	769	G	A	RNR1		1910	554	0.225	3324	0	0	4713	1164	0.198	CAAGCACGCAGCAATGCAGCT
TCGA-BT-A3PJ-01	BLCA	14154	T	C	ND6	missense	3131	2005	0.39	3654	1	0	1613	740	0.314	CATAACCTATTCCCCCGAGCA
TCGA-AA-A01X-01	CRC	10197	G	A	ND3	missense	425	6711	0.94	7055	8	0.001	848	6658	0.887	TATATCCCCCGCCCGCGTCCC
TCGA-AA-A01X-01	CRC	10599	G	A	ND4L	missense	3227	4291	0.571	7630	1	0	3505	4420	0.558	GTTCATTATAGCTACTCTCAT
TCGA-AA-A02O-01	CRC	15695	T	C	CYTB	missense	286	2117	0.881	7495	2	0	557	7279	0.929	AAGCATAATATTTCGCCCACT
TCGA-AA-3534-01	CRC	709	G	A	RNR1		631	7196	0.919	4079	7	0.002	327	3043	0.903	AAGCATCCCCGTTCCAGTGAG
TCGA-AA-3534-01	CRC	3483	G	A	ND1	synonymous	3488	2951	0.458	2498	4	0.002	1756	1313	0.428	TCACCAAAGAGCCCCTAAAAC
TCGA-AA-3534-01	CRC	4148	G	A	ND1	missense	1369	6212	0.819	2768	1	0	839	2482	0.747	CCCCGATTCCGCTACGACCAA
TCGA-66-2766-01	LUSC	878	G	A	RNR1		6235	1470	0.191	6381	2	0	2353	562	0.193	CCCAGGGTTGGTCAATTTCGT
TCGA-66-2766-01	LUSC	2448	G	A	RNR2		2904	4869	0.626	7125	5	0.001	2810	4114	0.594	ATGCTCATAAGGAAAGGTTAA
TCGA-AP-A051-01	UCEC	15204	T	C	CYTB	missense	618	1705	0.734	2102	3	0.001	1083	5470	0.835	CTATCCGCCATCCCATACATT
TCGA-DA-A3F5-06	SKCM	16185	C	+T			3677	1275	0.257	3910	6	0.002	1214	323	0.21	ACATCAAAACCCCCTCCCCAT
TCGA-DA-A3F5-06	SKCM	586	G	A	TF		2126	2333	0.523	3238	1	0	71	1461	0.954	AGTTTATGTAGCTTACCTCCT
TCGA-DA-A3F5-06	SKCM	1280	C	T	RNR1		2433	2811	0.536	3330	3	0.001	2288	1885	0.452	TCAGCAAACCCTGATGAAGGC
TCGA-DA-A3F5-06	SKCM	8854	G	A	ATP6	missense	2589	532	0.17	1518	0	0	6283	1576	0.201	CCCCTTATGAGCGGGCACAGT
TCGA-DA-A3F5-06	SKCM	9766	C	T	COX3	missense	616	5151	0.893	3393	0	0	660	7094	0.915	TCTCCCTTCACCATTTCCGAC
TCGA-A2-A0D0-01	BRCA	178	A	G			152	1463	0.906	2095	0	0	18	113	0.863	TACGTTCAATATTACAGGCGA
TCGA-A2-A0D0-01	BRCA	7312	T	C	COX1	missense	183	1570	0.896	1801	0	0	610	6888	0.919	TTAATAATTTTCATGATTTGA
TCGA-BP-5168-01	KIRC	3747	C	T	ND1	synonymous	3933	1090	0.217	7754	6	0.001	6133	1744	0.221	TCACCCTAGCCATCATTCTAC
TCGA-ER-A2NF-01	SKCM	13970	G	A	ND5	missense	1503	3024	0.668	4171	3	0.001	2740	5082	0.65	CTTCTTACGAGCCAAAACCTG
TCGA-78-7535-01	LUAD	152	T	C			246	705	0.741	1347	4	0.003	315	613	0.661	TGCCTCATCCTATTATTTATC
TCGA-78-7535-01	LUAD	2310	G	A	RNR2		766	1008	0.568	3402	1	0	3036	4843	0.615	GTTAGTATAAGTAACATGAAA
TCGA-78-7535-01	LUAD	4142	G	A	ND1	missense	587	796	0.576	2525	1	0	3014	4626	0.605	GCATACCCCCGATTCCGCTAC
TCGA-78-7535-01	LUAD	11852	G	A	ND4	missense	1017	789	0.437	3186	1	0	3782	3840	0.504	AGCAAGCCTCGCTAACCTCGC
TCGA-B5-A11I-01	UCEC	2702	G	A	RNR2		872	4056	0.823	5944	4	0.001	427	2182	0.836	GAAGAGGCGGGCATAACACAG
TCGA-44-2665-01	LUAD	657	G	A	RNR1		2312	5431	0.701	4983	2	0	16	68	0.81	AAATAGGTTTGGTCCTAGCCT
TCGA-44-2665-01	LUAD	3526	G	A	ND1	missense	2208	5351	0.708	4779	3	0.001	2228	4219	0.654	CTACATCACCGCCCCGACCTT
TCGA-44-2665-01	LUAD	3918	G	A	ND1	synonymous	2266	5336	0.702	4744	3	0.001	1759	3734	0.68	CCGAAGGGGAGTCCGAACTAG
TCGA-44-2665-01	LUAD	16035	G	A			6148	1549	0.201	5443	2	0	289	46	0.137	TCTTTCATGGGGAAGCAGATT
